# Supplementary material for: Serum Metabolomics and Proteomics to Study the Antihypertensive Effect of Protein Extracts from Tenebrio molitor
Source: Nutrients. 2022 Aug 11;14(16):3288. doi: 10.3390/nu14163288 (PMC9413627; doi:10.3390/nu14163288)
Supplement: Supplementary file 1 [file nutrients-14-03288-s001.zip]

Archive with 2 entries (2 files):
- Supplementary_Material.pdf
- Supplementary_Table1.xlsx
