# Supplementary material for: Serum Metabolomics and Proteomics to Study the Antihypertensive Effect of Protein Extracts from Tenebrio molitor
Source: Nutrients. 2022 Aug 11;14(16):3288. doi: 10.3390/nu14163288 (PMC9413627; doi:10.3390/nu14163288)
Supplement: Supplementary file 1 [file nutrients-14-03288-s001.zip › Supplementary_Table1.xlsx]

## Sheet: Supplementary Table 1
Checked	Protein FDR Confidence	Master	Unique Sequence ID	Protein Group IDs	Accession	Description	Sequence	FASTA Title Lines	Exp. q-value	Sum PEP Score	# Decoy Proteins	Coverage	# Peptides	# PSMs	# Protein Unique Peptides	# Unique Peptides	# Protein Groups	# AAs	MW [kDa]	calc. pI	Modifications	Area: 26052020_QC_RatSerum_1A	Area: 26052020_QC_RatSerum_1B	Area: 26052020_QC_RatSerum_1C	Area: 26052020_QC_RatSerum_1D	Area: 26052020_QC_RatSerum_2A	Area: 26052020_QC_RatSerum_2B	Area: 26052020_QC_RatSerum_3A	Area: 26052020_QC_RatSerum_3B	Area: 26052020_RatSerum_SHR-C_1	Area: 26052020_RatSerum_SHR-C_2	Area: 26052020_RatSerum_SHR-C_3	Area: 26052020_RatSerum_SHR-C_4	Area: 26052020_RatSerum_SHR-SD_1	Area: 26052020_RatSerum_SHR-SD_2	Area: 26052020_RatSerum_SHR-SD_3	Area: 26052020_RatSerum_SHR-SD_4	Area: 26052020_RatSerum_SHR-TM_1	Area: 26052020_RatSerum_SHR-TM_2	Area: 26052020_RatSerum_SHR-TM_3	Area: 26052020_RatSerum_SHR-TM_4	Area: 26052020_RatSerum_WKY-C_1	Area: 26052020_RatSerum_WKY-C_2	Area: 26052020_RatSerum_WKY-C_3	Area: 26052020_RatSerum_WKY-C_4	Area: 26052020_RatSerum_WKY-SD_1	Area: 26052020_RatSerum_WKY-SD_2	Area: 26052020_RatSerum_WKY-SD_3	Area: 26052020_RatSerum_WKY-SD_4
FALSE	High	Master Protein	-9.01267e+18	5	M0RBF1	Complement C3 OS=Rattus norvegicus OX=10116 GN=C3 PE=1 SV=1	MGPTSGSQLLVLLLLLASSLLALGSPMYSIITPNVLRLESEETFILEAHDAQGDVPVTVTVQDFLKKQVLTSEKTVLTGATGHLNRVSIKIPASKEFNADKGHKYVTVVANFGATVVEKAVLVSFQSGYLFIQTDKTIYTPGSTVFYRIFTVDNNLLPVGKTVVIVIETPDGVPIKRDILSSHNQYGILPLSWNIPELVNMGQWKIRAFYEHAPKQTFSAEFEVKEYVLPSFEVLVEPTEKFYYIDDPKGLEVSITARFLYGKNVDGTAFVIFGVQDEDKKISLAQSLTRVLIEDGSGEAVLSRKVLMDGVRPSSPEALVGKSLYVSVTVILHSGSDMVEAERSGIPIVTSPYQIHFTKTPKFFKPAMPFDLMVFVTNPDGSPARRVPVVTQGSDAQAL…	>tr|M0RBF1|M0RBF1_RAT Complement C3 OS=Rattus norvegicus OX=10116 GN=C3 PE=1 SV=1	0	1202.39	0	79.7956	141	3188	2	18	1	1663	186.2	6.47		9.0138e+07	8.69714e+07	8.63735e+07	8.40695e+07	1.83187e+08	1.73384e+08	1.68483e+08	1.62515e+08	3.41214e+08	2.67215e+08	2.97445e+08	3.14912e+08	1.5712e+08	1.67136e+08	3.33849e+08	3.15064e+08	1.86372e+08	3.88115e+08	5.32065e+08	3.04269e+08	5.97235e+08	2.77459e+08	9.36854e+08	3.03883e+08	4.15528e+08	5.1055e+08	7.94555e+08	1.68717e+08
	Checked	Protein Group ID	# Proteins	# Unique Peptides	# Peptides	# PSMs	Group Description
	FALSE	5	4	18	141	3188	[Master Protein] Complement C3 OS=Rattus norvegicus OX=10116 GN=C3 PE=1 SV=1
		Checked	Confidence	Annotated Sequence	Modifications	Modifications in Master Proteins	Qvality PEP	Qvality q-value	# Protein Groups	# Proteins	# PSMs	Master Protein Accessions	Positions in Master Proteins	# Missed Cleavages	Theo. MH+ [Da]
		FALSE	High	[R].KVLMDGVRPSSPEALVGK.[S]			0.0182442	0	2	3	12	M0RBF1; P01026	M0RBF1 [305-322]; P01026 [305-322]	1	1883.04
		FALSE	High	[K].LEEPYLTK.[F]			0.0233425	0	2	3	19	M0RBF1; P01026	M0RBF1 [1202-1209]; P01026 [1202-1209]	0	992.53
		FALSE	High	[R].TLDPEHLGQGGVQREDVPAADLSDQVPDTDSETR.[I]			1.11111e-06	0	1	2	31	M0RBF1	M0RBF1 [946-979]	1	3647.71
		FALSE	High	[K].QTFSAEFEVK.[E]			0.00837532	0	2	3	21	M0RBF1; P01026	M0RBF1 [216-225]; P01026 [216-225]	0	1185.58
		FALSE	High	[K].DTWVEHWPEAEECQDQKNQK.[Q]	1xCarbamidomethyl [C13]		0.0055959	0	1	2	2	M0RBF1	M0RBF1 [1625-1644]	1	2557.1
		FALSE	High	[K].LSVNTPNNRQPLTITVR.[T]			0.000180386	0	1	2	37	M0RBF1	M0RBF1 [408-424]	1	1923.08
		FALSE	High	[K].KGYTQQLAFK.[Q]			0.000344795	0	2	3	25	M0RBF1; P01026	M0RBF1 [1051-1060]; P01026 [1051-1060]	1	1183.65
		FALSE	High	[R].FYHPEKDDGMLSK.[L]			0.00952991	0	2	3	4	M0RBF1; P01026	M0RBF1 [1492-1504]; P01026 [1492-1504]	1	1566.73
		FALSE	High	[R].LITQGESCLK.[A]	1xCarbamidomethyl [C8]		0.00713542	0	2	3	39	M0RBF1; P01026	M0RBF1 [713-722]; P01026 [713-722]	0	1148.6
		FALSE	High	[R].SHFPESWLWTIEELKEPEK.[N]			0.00127923	0	2	3	32	M0RBF1; P01026	M0RBF1 [765-783]; P01026 [765-783]	1	2385.18
		FALSE	High	[R].NTKEADVSLTAFVLIALQEAR.[D]			1.54615e-05	0	2	3	23	M0RBF1; P01026	M0RBF1 [1135-1155]; P01026 [1135-1155]	1	2289.24
		FALSE	High	[K].AGEYLEASYLNLQRPYTVAIAGYALALMNK.[L]			0.0439448	0	2	3	2	M0RBF1; P01026	M0RBF1 [1172-1201]; P01026 [1172-1201]	0	3303.71
		FALSE	High	[K].YVTVVANFGATVVEK.[A]			0.0006129	0	2	3	10	M0RBF1; P01026	M0RBF1 [105-119]; P01026 [105-119]	0	1596.86
		FALSE	High	[K].QPSSAYAAFNNRPPSTWLTAYVVK.[V]			0.00972882	0	1	1	5	M0RBF1	M0RBF1 [1061-1084]	0	2668.35
		FALSE	High	[K].VHQFFNVGLIQPGSVK.[V]			0.000119159	0	2	3	18	M0RBF1; P01026	M0RBF1 [1463-1478]; P01026 [1463-1478]	0	1769.97
		FALSE	High	[K].DSITTWEILAVSLSDKK.[G]			7.84107e-06	0	2	3	37	M0RBF1; P01026	M0RBF1 [797-813]; P01026 [797-813]	1	1906.02
		FALSE	High	[K].EYVLPSFEVLVEPTEK.[F]			0.000111974	0	2	3	38	M0RBF1; P01026	M0RBF1 [226-241]; P01026 [226-241]	0	1878.97
		FALSE	High	[K].QCEDLGAFTETMVVFGCPN.[-]	2xCarbamidomethyl [C2; C17]		0.00421002	0	2	3	10	M0RBF1; P01026	M0RBF1 [1645-1663]; P01026 [1645-1663]	0	2174.92
		FALSE	High	[K].QYLMWGLSSDLWGEKPNTSYIIGK.[D]			0.00130602	0	2	3	3	M0RBF1; P01026	M0RBF1 [1601-1624]; P01026 [1601-1624]	0	2786.39
		FALSE	High	[R].LESEETFILEAHDAQGDVPVTVTVQDFLK.[K]			8.37654e-05	0	2	3	22	M0RBF1; P01026	M0RBF1 [38-66]; P01026 [38-66]	0	3230.61
		FALSE	High	[R].EVVADSVWVDVKDSCVGTLVVK.[G]	1xCarbamidomethyl [C15]		3.32109e-07	0	2	3	19	M0RBF1; P01026	M0RBF1 [544-565]; P01026 [544-565]	1	2404.24
		FALSE	High	[R].SHFPESWLWTIEELKEPEKNGISTK.[V]			0.000918182	0	2	3	67	M0RBF1; P01026	M0RBF1 [765-789]; P01026 [765-789]	2	2985.5
		FALSE	High	[K].SLYVSVTVILHSGSDMVEAER.[S]			0.000402796	0	2	3	18	M0RBF1; P01026	M0RBF1 [323-343]; P01026 [323-343]	0	2292.15
		FALSE	High	[K].AVLVSFQSGYLFIQTDK.[T]			0.00112381	0	2	3	25	M0RBF1; P01026	M0RBF1 [120-136]; P01026 [120-136]	0	1916.02
		FALSE	High	[R].ILLQGTPVAQMAEDAVDGER.[L]			3.6933e-05	0	2	3	30	M0RBF1; P01026	M0RBF1 [980-999]; P01026 [980-999]	0	2113.06
		FALSE	High	[R].LESEETFILEAHDAQGDVPVTVTVQDFLKK.[Q]			1.17022e-06	0	2	3	46	M0RBF1; P01026	M0RBF1 [38-67]; P01026 [38-67]	1	3358.71
		FALSE	High	[K].GKQYLMWGLSSDLWGEKPNTSYIIGK.[D]			6.81709e-06	0	2	3	7	M0RBF1; P01026	M0RBF1 [1599-1624]; P01026 [1599-1624]	1	2971.5
		FALSE	High	[R].NRWEEPGQQLYNVEATSYALLALLLLK.[D]			8.48608e-07	0	2	3	25	M0RBF1; P01026	M0RBF1 [1218-1244]; P01026 [1218-1244]	1	3132.67
		FALSE	High	[R].NRWEEPGQQLYNVEATSYALLALLLLKDFDSVPPVVR.[W]			7.84138e-10	0	2	3	41	M0RBF1; P01026	M0RBF1 [1218-1254]; P01026 [1218-1254]	2	4244.24
		FALSE	High	[K].LTTIELSDDFDEYIMTIEQVIK.[S]	1xOxidation [M15]		0.0106763	0	2	3	3	M0RBF1; P01026	M0RBF1 [1549-1570]; P01026 [1549-1570]	0	2632.29
		FALSE	High	[K].LTTIELSDDFDEYIMTIEQVIK.[S]			0.000168632	0	2	3	47	M0RBF1; P01026	M0RBF1 [1549-1570]; P01026 [1549-1570]	0	2616.3
		FALSE	High	[K].EADVSLTAFVLIALQEAR.[D]			5.9886e-06	0	2	3	64	M0RBF1; P01026	M0RBF1 [1138-1155]; P01026 [1138-1155]	0	1946.06
		FALSE	High	[K].AGEYLEASYLNLQRPYTVAIAGYALALMNKLEEPYLTK.[F]			1.03469e-07	0	2	3	9	M0RBF1; P01026	M0RBF1 [1172-1209]; P01026 [1172-1209]	1	4277.22
		FALSE	High	[R].WEEPGQQLYNVEATSYALLALLLLKDFDSVPPVVR.[W]			2.3045e-05	0	2	3	7	M0RBF1; P01026	M0RBF1 [1220-1254]; P01026 [1220-1254]	1	3974.09
		FALSE	High	[R].TDAGQEAK.[I]			0.0719083	0	2	3	23	M0RBF1; P01026	M0RBF1 [478-485]; P01026 [478-485]	0	819.384
		FALSE	High	[K].FFKPAMPFDLMVFVTNPDGSPAR.[R]			0.00144861	0	2	3	10	M0RBF1; P01026	M0RBF1 [363-385]; P01026 [363-385]	0	2584.27
		FALSE	High	[K].TKLTTIELSDDFDEYIMTIEQVIK.[S]			0.00269723	0	2	3	9	M0RBF1; P01026	M0RBF1 [1547-1570]; P01026 [1547-1570]	1	2845.44
		FALSE	High	[R].NTKEADVSLTAFVLIALQEARDICEGQVNSLPGSINK.[A]	1xCarbamidomethyl [C24]		2.02973e-07	0	2	3	22	M0RBF1; P01026	M0RBF1 [1135-1171]; P01026 [1135-1171]	2	4001.06
		FALSE	High	[R].EPGQDLVVLSLPITPEFIPSFR.[L]			1.02135e-05	0	2	3	31	M0RBF1; P01026	M0RBF1 [508-529]; P01026 [508-529]	0	2454.33
		FALSE	High	[R].DILSSHNQYGILPLSWNIPELVNMGQWK.[I]			1.3653e-05	0	2	3	39	M0RBF1; P01026	M0RBF1 [178-205]; P01026 [178-205]	0	3252.65
		FALSE	High	[K].VFSLAANLIAIDSQVLCGAVK.[W]	1xCarbamidomethyl [C17]		8.08875e-06	0	1	1	45	M0RBF1	M0RBF1 [1085-1105]	0	2189.2
		FALSE	High	[R].QVREPGQDLVVLSLPITPEFIPSFR.[L]			2.51031e-07	0	2	3	3	M0RBF1; P01026	M0RBF1 [505-529]; P01026 [505-529]	1	2837.56
		FALSE	High	[R].VPVVTQGSDAQALTQDDGVAK.[L]			8.33323e-05	0	2	3	2	M0RBF1; P01026	M0RBF1 [387-407]; P01026 [387-407]	0	2099.06
		FALSE	High	[K].EYVLPSFEVLVEPTEKFYYIDDPKGLEVSITAR.[F]			0.00344041	0	1	2	5	M0RBF1	M0RBF1 [226-258]	2	3846.97
		FALSE	High	[R].DNRQPAPGHQTTLRIEGNQGAR.[V]			9.88768e-05	0	2	3	3	M0RBF1; P01026	M0RBF1 [570-591]; P01026 [570-591]	2	2416.22
		FALSE	High	[R].KCCEDGMR.[D]	2xCarbamidomethyl [C2; C3]		0.0962262	0	2	3	1	M0RBF1; P01026	M0RBF1 [692-699]; P01026 [692-699]	1	1055.41
		FALSE	High	[K].FYYIDDPK.[G]			0.0704908	0	1	2	11	M0RBF1	M0RBF1 [242-249]	0	1060.5
		FALSE	High	[K].ISHSEEDCLSFKVHQFFNVGLIQPGSVK.[V]	1xCarbamidomethyl [C8]		0.00457344	0	2	3	4	M0RBF1; P01026	M0RBF1 [1451-1478]; P01026 [1451-1478]	1	3202.6
		FALSE	High	[K].NVDGTAFVIFGVQDEDKKISLAQSLTR.[V]			0.000597224	0	1	2	6	M0RBF1	M0RBF1 [264-290]	2	2951.55
		FALSE	High	[R].ILLQGTPVAQMAEDAVDGERLK.[H]			1.13439e-06	0	2	3	1	M0RBF1; P01026	M0RBF1 [980-1001]; P01026 [980-1001]	1	2354.24
		FALSE	High	[R].RVPVVTQGSDAQALTQDDGVAKLSVNTPNNR.[Q]			0.00667162	0	2	3	1	M0RBF1; P01026	M0RBF1 [386-416]; P01026 [386-416]	2	3250.68
		FALSE	High	[K].DSITTWEILAVSLSDK.[K]			0.00253471	0	2	3	2	M0RBF1; P01026	M0RBF1 [797-812]; P01026 [797-812]	0	1777.92
		FALSE	High	[R].YYGGGYGSTQATFMVFQALAQYQTDVPDHK.[D]			0.000378508	0	1	2	3	M0RBF1	M0RBF1 [1261-1290]	0	3343.54
		FALSE	High	[R].QEALELIK.[K]			0.0673984	0	2	3	3	M0RBF1; P01026	M0RBF1 [1043-1050]; P01026 [1043-1050]	0	943.546
		FALSE	High	[K].SSVAVPYVIVPLKIGLQEVEVK.[A]			1.78072e-06	0	2	3	20	M0RBF1; P01026	M0RBF1 [892-913]; P01026 [892-913]	1	2367.39
		FALSE	High	[R].VGLVAVDKGVFVLNK.[K]			1.83457e-05	0	2	3	20	M0RBF1; P01026	M0RBF1 [592-606]; P01026 [592-606]	1	1557.94
		FALSE	High	[K].FLNTAKDR.[N]			0.0911715	0	2	3	10	M0RBF1; P01026	M0RBF1 [1210-1217]; P01026 [1210-1217]	1	964.521
		FALSE	High	[R].QPAPGHQTTLRIEGNQGAR.[V]			0.00418828	0	2	3	11	M0RBF1; P01026	M0RBF1 [573-591]; P01026 [573-591]	1	2031.05
		FALSE	High	[K].IWDVVEKADIGCTPGSGK.[N]	1xCarbamidomethyl [C12]		2.42709e-05	0	2	3	17	M0RBF1; P01026	M0RBF1 [615-632]; P01026 [615-632]	1	1931.95
		FALSE	High	[K].AAVFNHFISDGVKK.[I]			0.000253958	0	2	3	19	M0RBF1; P01026	M0RBF1 [914-927]; P01026 [914-927]	1	1532.82
		FALSE	High	[K].VLMDGVRPSSPEALVGK.[S]			0.0650832	0	2	3	2	M0RBF1; P01026	M0RBF1 [306-322]; P01026 [306-322]	0	1754.95
		FALSE	High	[K].QNEGFSLTAK.[G]			0.00607867	0	2	3	18	M0RBF1; P01026	M0RBF1 [1326-1335]; P01026 [1326-1335]	0	1094.55
		FALSE	High	[K].VYSYYNLEESCTR.[F]	1xCarbamidomethyl [C11]		0.000359391	0	2	3	7	M0RBF1; P01026	M0RBF1 [1479-1491]; P01026 [1479-1491]	0	1683.73
		FALSE	High	[R].LDKACEPGVDYVYK.[T]	1xCarbamidomethyl [C5]		0.0146982	0	2	3	3	M0RBF1; P01026	M0RBF1 [1533-1546]; P01026 [1533-1546]	1	1656.79
		FALSE	High	[K].SSVAVPYVIVPLKIGLQEVEVKAAVFNHFISDGVK.[K]			0.0075529	0	2	3	5	M0RBF1; P01026	M0RBF1 [892-926]; P01026 [892-926]	2	3753.1
		FALSE	High	[K].ACEPGVDYVYK.[T]	1xCarbamidomethyl [C2]		0.0100869	0	2	3	8	M0RBF1; P01026	M0RBF1 [1536-1546]; P01026 [1536-1546]	0	1300.59
		FALSE	High	[K].NYAGVFMDAGLTFK.[T]			0.00030605	0	2	3	9	M0RBF1; P01026	M0RBF1 [633-646]; P01026 [633-646]	0	1533.74
		FALSE	High	[R].SEETKQNEGFSLTAK.[G]			3.34693e-05	0	2	3	19	M0RBF1; P01026	M0RBF1 [1321-1335]; P01026 [1321-1335]	1	1668.81
		FALSE	High	[R].VSIKIPASK.[E]			0.0111839	0	1	2	39	M0RBF1	M0RBF1 [87-95]	1	942.598
		FALSE	High	[R].DHVLGLAR.[S]			0.0966986	0	2	3	21	M0RBF1; P01026	M0RBF1 [741-748]; P01026 [741-748]	0	880.5
		FALSE	High	[K].ISHSEEDCLSFK.[V]	1xCarbamidomethyl [C8]		0.0018101	0	2	3	38	M0RBF1; P01026	M0RBF1 [1451-1462]; P01026 [1451-1462]	0	1451.65
		FALSE	High	[K].GKGQGTLSVVTVYHAK.[V]			0.00057297	0	2	3	31	M0RBF1; P01026	M0RBF1 [1336-1351]; P01026 [1336-1351]	1	1644.91
		FALSE	High	[R].TLDPEHLGQGGVQR.[E]			0.00294545	0	1	2	13	M0RBF1	M0RBF1 [946-959]	0	1506.77
		FALSE	High	[R].VGLVAVDK.[G]			0.0164608	0	2	3	21	M0RBF1; P01026	M0RBF1 [592-599]; P01026 [592-599]	0	800.488
		FALSE	High	[K].RQEALELIKK.[G]			0.00445663	0	2	3	25	M0RBF1; P01026	M0RBF1 [1042-1051]; P01026 [1042-1051]	2	1227.74
		FALSE	High	[K].TVLTGATGHLNR.[V]			0.000148138	0	2	3	44	M0RBF1; P01026	M0RBF1 [75-86]; P01026 [75-86]	0	1239.68
		FALSE	High	[R].QPLTITVR.[T]			0.0615981	0	1	2	31	M0RBF1	M0RBF1 [417-424]	0	927.562
		FALSE	High	[R].VLIEDGSGEAVLSRK.[V]			5.17281e-05	0	2	3	24	M0RBF1; P01026	M0RBF1 [291-305]; P01026 [291-305]	1	1572.86
		FALSE	High	[R].CAEENCFMHQSQDQVSLNER.[L]	2xCarbamidomethyl [C1; C6]		4.27574e-06	0	2	3	23	M0RBF1; P01026	M0RBF1 [1513-1532]; P01026 [1513-1532]	0	2482.02
		FALSE	High	[K].GQGTLSVVTVYHAK.[V]			0.000584971	0	2	3	36	M0RBF1; P01026	M0RBF1 [1338-1351]; P01026 [1338-1351]	0	1459.79
		FALSE	High	[R].DICEGQVNSLPGSINK.[A]	1xCarbamidomethyl [C3]		5.25387e-05	0	2	3	49	M0RBF1; P01026	M0RBF1 [1156-1171]; P01026 [1156-1171]	0	1730.84
		FALSE	High	[R].YYQTIEIPPK.[S]			0.00863903	0	2	3	28	M0RBF1; P01026	M0RBF1 [882-891]; P01026 [882-891]	0	1251.66
		FALSE	High	[K].IGLQEVEVK.[A]			0.0109554	0	2	3	22	M0RBF1; P01026	M0RBF1 [905-913]; P01026 [905-913]	0	1014.58
		FALSE	High	[K].DSCVGTLVVK.[G]	1xCarbamidomethyl [C3]		0.0196051	0	2	3	47	M0RBF1; P01026	M0RBF1 [556-565]; P01026 [556-565]	0	1077.56
		FALSE	High	[R].QEALELIKK.[G]			0.0342542	0	2	3	7	M0RBF1; P01026	M0RBF1 [1043-1051]; P01026 [1043-1051]	1	1071.64
		FALSE	High	[R].RVPVVTQGSDAQALTQDDGVAK.[L]			8.45324e-08	0	2	3	35	M0RBF1; P01026	M0RBF1 [386-407]; P01026 [386-407]	1	2255.16
		FALSE	High	[K].LCHNEMCR.[C]	2xCarbamidomethyl [C2; C7]		0.03408	0	2	3	32	M0RBF1; P01026	M0RBF1 [1505-1512]; P01026 [1505-1512]	0	1119.45
		FALSE	High	[K].SGSDEVQAGQERR.[F]			0.00180075	0	2	3	26	M0RBF1; P01026	M0RBF1 [1571-1583]; P01026 [1571-1583]	1	1418.66
		FALSE	High	[K].SGSDEVQAGQER.[R]			0.00041337	0	2	3	32	M0RBF1; P01026	M0RBF1 [1571-1582]; P01026 [1571-1582]	0	1262.56
		FALSE	High	[R].DNRQPAPGHQTTLR.[I]			7.96395e-06	0	2	3	47	M0RBF1; P01026	M0RBF1 [570-583]; P01026 [570-583]	1	1590.81
		FALSE	High	[R].QPAPGHQTTLR.[I]			0.00447975	0	2	3	13	M0RBF1; P01026	M0RBF1 [573-583]; P01026 [573-583]	0	1205.64
		FALSE	High	[K].TNQGLQTDQR.[E]			0.00401841	0	2	3	24	M0RBF1; P01026	M0RBF1 [647-656]; P01026 [647-656]	0	1160.57
		FALSE	High	[K].EFNADKGHK.[Y]			0.0143244	0	2	3	37	M0RBF1; P01026	M0RBF1 [96-104]; P01026 [96-104]	1	1045.51
		FALSE	High	[K].ISLAQSLTR.[V]			0.00452636	0	1	2	57	M0RBF1	M0RBF1 [282-290]	0	988.579
		FALSE	High	[K].KQVLTSEK.[T]			0.00799473	0	2	3	31	M0RBF1; P01026	M0RBF1 [67-74]; P01026 [67-74]	1	932.541
		FALSE	High	[R].EDVPAADLSDQVPDTDSETR.[I]			1.19938e-05	0	1	2	30	M0RBF1	M0RBF1 [960-979]	0	2159.96
		FALSE	High	[R].AFYEHAPK.[Q]			0.0580004	0	2	3	82	M0RBF1; P01026	M0RBF1 [208-215]; P01026 [208-215]	0	962.473
		FALSE	High	[K].LSVNTPNNR.[Q]			0.0229862	0	2	3	25	M0RBF1; P01026	M0RBF1 [408-416]; P01026 [408-416]	0	1014.53
		FALSE	High	[K].EGIPDAR.[Q]			0.0697922	0	2	3	59	M0RBF1; P01026	M0RBF1 [428-434]; P01026 [428-434]	0	757.384
		FALSE	High	[R].YISKYEMDK.[A]			0.0704908	0	2	3	1	M0RBF1; P01026	M0RBF1 [1428-1436]; P01026 [1428-1436]	1	1176.56
		FALSE	High	[K].ADIGCTPGSGK.[N]	1xCarbamidomethyl [C5]		0.00199733	0	2	3	31	M0RBF1; P01026	M0RBF1 [622-632]; P01026 [622-632]	0	1062.49
		FALSE	High	[R].VTIKPAPETAKKPQDAK.[S]			1.07568e-05	0	2	3	12	M0RBF1; P01026	M0RBF1 [1365-1381]; P01026 [1365-1381]	1	1822.04
		FALSE	High	[R].VTIKPAPETAK.[K]			0.000773864	0	2	3	55	M0RBF1; P01026	M0RBF1 [1365-1375]; P01026 [1365-1375]	0	1154.68
		FALSE	High	[R].IFTVDNNLLPVGK.[T]			0.000368826	0	2	3	21	M0RBF1; P01026	M0RBF1 [149-161]; P01026 [149-161]	0	1429.8
		FALSE	High	[K].TVVIVIETPDGVPIKR.[D]			1.60538e-06	0	2	3	48	M0RBF1; P01026	M0RBF1 [162-177]; P01026 [162-177]	1	1736.03
		FALSE	High	[K].TIYTPGSTVFYR.[I]			0.00154153	0	2	3	22	M0RBF1; P01026	M0RBF1 [137-148]; P01026 [137-148]	0	1404.72
		FALSE	High	[R].VGLVAVDKGVFVLNKK.[N]			7.14263e-06	0	2	3	35	M0RBF1; P01026	M0RBF1 [592-607]; P01026 [592-607]	2	1686.03
		FALSE	High	[R].LLWESGSLLR.[S]			0.00342265	0	2	3	26	M0RBF1; P01026	M0RBF1 [1311-1320]; P01026 [1311-1320]	0	1173.66
		FALSE	High	[R].VELLHNPAFCSMATAK.[K]	1xCarbamidomethyl [C10]		0.00052194	0	2	3	20	M0RBF1; P01026	M0RBF1 [864-879]; P01026 [864-879]	0	1788.88
		FALSE	High	[K].SSVAVPYVIVPLK.[I]			0.0018101	0	2	3	32	M0RBF1; P01026	M0RBF1 [892-904]; P01026 [892-904]	0	1371.82
		FALSE	High	[R].SGIPIVTSPYQIHFTK.[T]			2.22239e-05	0	2	3	39	M0RBF1; P01026	M0RBF1 [344-359]; P01026 [344-359]	0	1787.97
		FALSE	High	[K].NVDGTAFVIFGVQDEDKK.[I]			8.65255e-06	0	2	3	39	M0RBF1; P01026	M0RBF1 [264-281]; P01026 [264-281]	1	1981.99
		FALSE	High	[K].NTLIIYLEK.[I]			0.0405183	0	2	3	31	M0RBF1; P01026	M0RBF1 [1442-1450]; P01026 [1442-1450]	0	1106.65
		FALSE	High	[K].FYYIDDPKGLEVSITAR.[F]			4.47404e-05	0	1	2	34	M0RBF1	M0RBF1 [242-258]	1	1987.02
		FALSE	High	[R].SDVDEDIIPEEDIISR.[S]			2.41455e-05	0	2	3	31	M0RBF1; P01026	M0RBF1 [749-764]; P01026 [749-764]	0	1844.88
		FALSE	High	[K].VMNIFLK.[D]			0.0554356	0	2	3	31	M0RBF1; P01026	M0RBF1 [790-796]; P01026 [790-796]	0	864.501
		FALSE	High	[R].EVVADSVWVDVK.[D]			0.00150991	0	2	3	26	M0RBF1; P01026	M0RBF1 [544-555]; P01026 [544-555]	0	1345.7
		FALSE	High	[R].LVAYYTLIGANGQR.[E]			0.000162624	0	2	3	52	M0RBF1; P01026	M0RBF1 [530-543]; P01026 [530-543]	0	1538.83
		FALSE	High	[K].DLNMDVSLHLPSR.[S]			0.00071599	0	2	3	12	M0RBF1; P01026	M0RBF1 [1291-1303]; P01026 [1291-1303]	0	1496.75
		FALSE	High	[K].AAVFNHFISDGVK.[K]			0.000219653	0	2	3	50	M0RBF1; P01026	M0RBF1 [914-926]; P01026 [914-926]	0	1404.73
		FALSE	High	[R].AVLFNYR.[E]			0.101049	0	2	3	10	M0RBF1; P01026	M0RBF1 [849-855]; P01026 [849-855]	0	882.483
		FALSE	High	[R].VLIEDGSGEAVLSR.[K]			5.7378e-05	0	2	3	39	M0RBF1; P01026	M0RBF1 [291-304]; P01026 [291-304]	0	1444.76
		FALSE	High	[K].DTWVEHWPEAEECQDQK.[N]	1xCarbamidomethyl [C13]		2.45238e-05	0	1	2	35	M0RBF1	M0RBF1 [1625-1641]	0	2186.91
		FALSE	High	[R].VELKPGDNLNVNFHLR.[T]			8.39857e-07	0	2	3	42	M0RBF1; P01026	M0RBF1 [462-477]; P01026 [462-477]	0	1865
		FALSE	High	[K].DFDSVPPVVR.[W]			0.0252075	0	2	3	47	M0RBF1; P01026	M0RBF1 [1245-1254]; P01026 [1245-1254]	0	1130.58
		FALSE	High	[K].IWDVVEK.[A]			0.0867944	0	2	3	13	M0RBF1; P01026	M0RBF1 [615-621]; P01026 [615-621]	0	888.483
		FALSE	High	[R].YYTYLVMNK.[G]			0.0263964	0	2	3	13	M0RBF1; P01026	M0RBF1 [488-496]; P01026 [488-496]	0	1194.59
		FALSE	High	[K].VRVELLHNPAFCSMATAK.[K]	1xCarbamidomethyl [C12]		0.000628989	0	2	3	21	M0RBF1; P01026	M0RBF1 [862-879]; P01026 [862-879]	1	2044.05
		FALSE	High	[R].TKKEGIPDAR.[Q]			0.113563	0.000794481	1	2	4	M0RBF1	M0RBF1 [425-434]	2	1114.62
		FALSE	High	[K].GVFVLNKK.[N]			0.116345	0.000794481	2	3	3	M0RBF1; P01026	M0RBF1 [600-607]; P01026 [600-607]	1	904.561
		FALSE	High	[R].NEQVEIR.[A]			0.128119	0.00156677	2	3	3	M0RBF1; P01026	M0RBF1 [842-848]; P01026 [842-848]	0	887.458
		FALSE	High	[K].GYTQQLAFK.[Q]			0.136348	0.00194309	2	3	3	M0RBF1; P01026	M0RBF1 [1052-1060]; P01026 [1052-1060]	0	1055.55
		FALSE	High	[K].NKLTQSK.[I]			0.167848	0.00224961	2	3	25	M0RBF1; P01026	M0RBF1 [608-614]; P01026 [608-614]	1	818.473
		FALSE	High	[R].IFTVDNNLLPVGKTVVIVIETPDGVPIKR.[D]			0.167066	0.00224961	2	3	1	M0RBF1; P01026	M0RBF1 [149-177]; P01026 [149-177]	2	3146.82
		FALSE	High	[R].LPYSVVR.[N]			0.149945	0.00224961	2	3	15	M0RBF1; P01026	M0RBF1 [835-841]; P01026 [835-841]	0	833.488
		FALSE	High	[RK].NALKLQK.[GL]			0.189325	0.00297036	2	5	2	M0RBF1; P01026	M0RBF1 [1592-1598]; P01026 [1592-1598]	1	814.515
		FALSE	High	[R].IEGNQGAR.[V]			0.220908	0.00540949	2	3	6	M0RBF1; P01026	M0RBF1 [584-591]; P01026 [584-591]	0	844.427
		FALSE	High	[R].RFISHVK.[C]			0.215035	0.00540949	2	3	3	M0RBF1; P01026	M0RBF1 [1583-1589]; P01026 [1583-1589]	1	886.526
		FALSE	High	[K].AGQYTDK.[G]			0.222894	0.00575778	2	3	9	M0RBF1; P01026	M0RBF1 [682-688]; P01026 [682-688]	0	782.368
		FALSE	High	[R].WLNEQR.[Y]			0.228942	0.00607864	1	2	5	M0RBF1	M0RBF1 [1255-1260]	0	845.426
		FALSE	High	[K].QVLTSEK.[T]			0.225902	0.00607864	2	3	19	M0RBF1; P01026	M0RBF1 [68-74]; P01026 [68-74]	0	804.446
		FALSE	High	[R].YYQTIEIPPKSSVAVPYVIVPLK.[I]			0.239318	0.00740816	2	3	3	M0RBF1; P01026	M0RBF1 [882-904]; P01026 [882-904]	1	2604.47
FALSE	High	Master Protein	7.0325e+18	215	P14046	Alpha-1-inhibitor 3 OS=Rattus norvegicus OX=10116 GN=A1i3 PE=1 SV=1	MKKDREAQLCLFSALLAFLPFASLLNGNSKYMVLVPSQLYTETPEKICLHLYHLNETVTVTASLISQRGTRKLFDELVVDKDLFHCVSFTIPRLPSSEEEESLDINIEGAKHKFSERRVVLVKNKESVVFVQTDKPMYKPGQSVKFRVVSMDKNLHPLNELFPLAYIEDPKMNRIMQWQDVKTENGLKQLSFSLSAEPIQGPYKIVILKQSGVKEEHSFTVMEFVLPRFGVDVKVPNAISVYDEIINVTACATYTYGKPVPGHVKISLCHGNPTFSSETKSGCKEEDSRLDNNGCSTQEVNITEFQLKENYLKMHQAFHVNATVTEEGTGSEFSGSGRIEVERTRNKFLFLKADSHFRHGIPFFVKVRLVDIKGDPIPNEQVLIKARDAGYTNATTTDQ…	>sp|P14046|A1I3_RAT Alpha-1-inhibitor 3 OS=Rattus norvegicus OX=10116 GN=A1i3 PE=1 SV=1	0	1177.91	0	63.1009	95	2969	3	28	1	1477	163.7	6.04		3.81614e+08	3.77953e+08	3.67665e+08	3.55039e+08	7.8973e+08	865738661	8.16569e+08	7.89375e+08	1.08941e+09	1.09699e+09	1.00281e+09	1.90518e+09	4.40277e+08	5.83786e+08	9.74432e+08	1.20549e+09	9.02916e+08	1.29554e+09	1.55131e+09	1.22644e+09	2.12463e+09	1.53833e+09	2.01251e+09	1.37225e+09	1.53141e+09	2.32949e+09	2.16678e+09	1.03006e+09
	Checked	Protein Group ID	# Proteins	# Unique Peptides	# Peptides	# PSMs	Group Description
	FALSE	215	7	28	95	2969	[Master Protein] Alpha-1-inhibitor 3 OS=Rattus norvegicus OX=10116 GN=A1i3 PE=1 SV=1
		Checked	Confidence	Annotated Sequence	Modifications	Modifications in Master Proteins	Qvality PEP	Qvality q-value	# Protein Groups	# Proteins	# PSMs	Master Protein Accessions	Positions in Master Proteins	# Missed Cleavages	Theo. MH+ [Da]
		FALSE	High	[KR].EDNSIHWERPQKPTK.[S]			0.000227768	0	2	7	15	Q03626; P14046	Q03626 [1190-1204]; P14046 [1180-1194]	0	1864.93
		FALSE	High	[R].QSPGPCGSEVATVPETGR.[K]	1xCarbamidomethyl [C6]		3.71249e-05	0	1	3	25	P14046	P14046 [881-898]	0	1828.85
		FALSE	High	[K].FRVVSMDK.[N]			0.0834364	0	3	8	3	Q03626; Q6IE52; P14046	Q03626 [146-153]; Q6IE52 [145-152]; P14046 [146-153]	1	981.519
		FALSE	High	[R].HAEAHHTAYAVYSLSK.[S]			1.02269e-06	0	4	6	41	G3V9J1; Q6IE52; M0R5V7; P14046	G3V9J1 [277-292]; Q6IE52 [433-448]; M0R5V7 [348-363]; P14046 [439-454]	0	1784.87
		FALSE	High	[K].EEHSFTVMEFVLPR.[F]			0.00863903	0	5	10	9	Q03626; G3V9J1; Q6IE52; M0R5V7; P14046	Q03626 [215-228]; G3V9J1 [53-66]; Q6IE52 [209-222]; M0R5V7 [124-137]; P14046 [215-228]	0	1720.84
		FALSE	High	[K].SYIYLDTEAGVLPCNQIHTVQAHFILK.[G]	1xCarbamidomethyl [C14]		5.83539e-06	0	4	9	40	Q03626; Q6IE52; M0R5V7; P14046	Q03626 [455-481]; Q6IE52 [449-475]; M0R5V7 [364-390]; P14046 [455-481]	0	3130.6
		FALSE	High	[K].ALMAYAFALAGNQEK.[R]			3.65521e-05	0	1	3	17	P14046	P14046 [1151-1165]	0	1597.8
		FALSE	High	[K].HKDGSYSAFGDHNGQGQGNTWLTAFVLK.[S]			1.05499e-06	0	4	9	61	Q03626; Q6IE52; M0R5V7; P14046	Q03626 [1033-1060]; Q6IE52 [997-1024]; M0R5V7 [913-940]; P14046 [1023-1050]	1	3035.44
		FALSE	High	[R].VVSMDKNLHPLNELFPLAYIEDPK.[M]			3.99189e-05	0	2	6	26	Q03626; P14046	Q03626 [148-171]; P14046 [148-171]	1	2782.45
		FALSE	High	[K].DGSYSAFGDHNGQGQGNTWLTAFVLK.[S]			1.2245e-05	0	4	9	51	Q03626; Q6IE52; M0R5V7; P14046	Q03626 [1035-1060]; Q6IE52 [999-1024]; M0R5V7 [915-940]; P14046 [1025-1050]	0	2770.29
		FALSE	High	[R].KLFDELVVDK.[D]			0.00219252	0	2	7	1	Q03626; P14046	Q03626 [72-81]; P14046 [72-81]	1	1205.68
		FALSE	High	[K].SEGYLYTPQASSAEVEMSAYVVLAR.[L]			9.61016e-07	0	2	7	32	Q03626; P14046	Q03626 [1205-1229]; P14046 [1195-1219]	0	2721.31
		FALSE	High	[K].LFDELVVDKDLFHCVSFTIPR.[L]	1xCarbamidomethyl [C14]		5.49784e-08	0	1	3	49	P14046	P14046 [73-93]	1	2550.31
		FALSE	High	[K].NLHPLNELFPLAYIEDPKMNR.[I]	1xOxidation [M19]		0.000701301	0	2	6	1	Q03626; P14046	Q03626 [154-174]; P14046 [154-174]	1	2540.3
		FALSE	High	[K].NLHPLNELFPLAYIEDPK.[M]			8.05745e-07	0	2	6	97	Q03626; P14046	Q03626 [154-171]; P14046 [154-171]	0	2123.12
		FALSE	High	[K].NLHPLNELFPLAYIEDPKMNR.[I]			2.17688e-09	0	2	6	23	Q03626; P14046	Q03626 [154-174]; P14046 [154-174]	1	2524.3
		FALSE	High	[R].KLFDELVVDKDLFHCVSFTIPR.[L]	1xCarbamidomethyl [C15]		4.79237e-10	0	1	3	111	P14046	P14046 [72-93]	2	2678.4
		FALSE	High	[K].MLIYTILPDGEVIADSVK.[F]			2.02443e-05	0	4	6	54	G3V9J1; Q6IE52; M0R5V7; P14046	G3V9J1 [378-395]; Q6IE52 [533-550]; M0R5V7 [448-465]; P14046 [540-557]	0	1977.06
		FALSE	High	[R].TEVTTNNVLLYLDQVTNQTLSFSFIIQQDIPVKNLQPAIVK.[V]			1.3724e-05	0	5	10	6	Q03626; G3V9J1; Q6IE52; M0R5V7; P14046	Q03626 [1421-1461]; G3V9J1 [806-846]; Q6IE52 [1382-1422]; M0R5V7 [1299-1339]; P14046 [1411-1451]	1	4645.51
		FALSE	High	[K].GGVDDEITLSAYITMALLESSLPDTDPVVSK.[A]	1xOxidation [M15]		0.0673984	0	2	5	1	Q03626; P14046	Q03626 [1106-1136]; P14046 [1096-1126]	0	3252.61
		FALSE	High	[K].GGVDDEITLSAYITMALLESSLPDTDPVVSK.[A]			2.24849e-06	0	2	5	32	Q03626; P14046	Q03626 [1106-1136]; P14046 [1096-1126]	0	3236.61
		FALSE	High	[K].EHTFSSLLCASDAELSETLSLLLPPTVVKDSAR.[A]	1xCarbamidomethyl [C9]		1.30313e-09	0	2	7	33	Q03626; P14046	Q03626 [926-958]; P14046 [916-948]	1	3586.83
		FALSE	High	[K].ATVLNYLPTSLPMAVLLEASPDFTAVPVENNQDSYCLGANGR.[H]	1xCarbamidomethyl [C36]		5.62747e-06	0	1	3	28	P14046	P14046 [815-856]	0	4508.21
		FALSE	High	[K].EHTFSSLLCASDAELSETLSLLLPPTVVK.[D]	1xCarbamidomethyl [C9]		7.24538e-09	0	2	7	73	Q03626; P14046	Q03626 [926-954]; P14046 [916-944]	0	3157.63
		FALSE	High	[R].TEVTTNNVLLYLDQVTNQTLSFSFIIQQDIPVK.[N]			0.000259278	0	5	10	3	Q03626; G3V9J1; Q6IE52; M0R5V7; P14046	Q03626 [1421-1453]; G3V9J1 [806-838]; Q6IE52 [1382-1414]; M0R5V7 [1299-1331]; P14046 [1411-1443]	0	3781.99
		FALSE	High	[R].AFIFIDESHITDAFTWLSK.[Q]			7.34932e-08	0	4	9	71	Q03626; Q6IE52; M0R5V7; P14046	Q03626 [1067-1085]; Q6IE52 [1031-1049]; M0R5V7 [947-965]; P14046 [1057-1075]	0	2241.12
		FALSE	High	[K].KEHTFSSLLCASDAELSETLSLLLPPTVVK.[D]	1xCarbamidomethyl [C10]		2.54965e-07	0	2	7	28	Q03626; P14046	Q03626 [925-954]; P14046 [915-944]	1	3285.73
		FALSE	High	[K].VLIVEPEGIKKEHTFSSLLCASDAELSETLSLLLPPTVVK.[D]	1xCarbamidomethyl [C20]		8.05745e-07	0	2	7	42	Q03626; P14046	Q03626 [915-954]; P14046 [905-944]	2	4363.37
		FALSE	High	[K].SEGYLYTPQASSAEVEMSAYVVLARLTAQPAPSPEDLALSMGTIK.[W]			3.31676e-06	0	2	7	5	Q03626; P14046	Q03626 [1205-1249]; P14046 [1195-1239]	1	4742.36
		FALSE	High	[K].QQKDSGCFR.[S]	1xCarbamidomethyl [C7]		0.0207444	0	4	9	4	Q03626; Q6IE52; M0R5V7; P14046	Q03626 [1086-1094]; Q6IE52 [1050-1058]; M0R5V7 [966-974]; P14046 [1076-1084]	1	1125.51
		FALSE	High	[K].FRVVSMDKNLHPLNELFPLAYIEDPK.[M]			0.000197001	0	2	6	4	Q03626; P14046	Q03626 [146-171]; P14046 [146-171]	2	3085.62
		FALSE	High	[R].VVSMDKNLHPLNELFPLAYIEDPKMNR.[I]			2.58623e-06	0	2	6	3	Q03626; P14046	Q03626 [148-174]; P14046 [148-174]	2	3183.63
		FALSE	High	[R].LPSSEEEESLDINIEGAKHKFSER.[R]			0.00182895	0	2	7	6	Q03626; P14046	Q03626 [94-117]; P14046 [94-117]	2	2744.34
		FALSE	High	[R].GMYESLPVVAVK.[S]			0.019706	0	1	3	2	P14046	P14046 [701-712]	0	1292.69
		FALSE	High	[K].QQNSYGGFSSTQDTVVALDALSKYGAATFSK.[S]			2.08302e-07	0	1	3	2	P14046	P14046 [1244-1274]	1	3241.56
		FALSE	High	[R].SSGSLLNNAMKGGVDDEITLSAYITMALLESSLPDTDPVVSK.[A]			0.000527378	0	1	2	2	P14046	P14046 [1085-1126]	1	4339.16
		FALSE	High	[R].LPSSEEEESLDINIEGAKHK.[F]			0.00195637	0	4	9	2	Q03626; Q6IE52; M0R5V7; P14046	Q03626 [94-113]; Q6IE52 [93-112]; M0R5V7 [8-27]; P14046 [94-113]	1	2225.09
		FALSE	High	[R].IMQWQDVK.[T]			0.0574208	0	3	6	4	Q6IE52; M0R5V7; P14046	Q6IE52 [169-176]; M0R5V7 [84-91]; P14046 [175-182]	0	1047.53
		FALSE	High	[K].GQNSFQISLEISYMGSRPASNMVIADVK.[M]			0.0876537	0	1	1	1	P14046	P14046 [1360-1387]	0	3042.5
		FALSE	High	[K].DPPPKDPVIETIR.[N]			0.0830254	0	3	8	5	Q03626; G3V9J1; P14046	Q03626 [733-745]; G3V9J1 [559-571]; P14046 [723-735]	1	1476.81
		FALSE	High	[K].LFDELVVDKDLFHCVSFTIPRLPSSEEEESLDINIEGAK.[H]	1xCarbamidomethyl [C14]		7.32049e-05	0	1	3	15	P14046	P14046 [73-111]	2	4491.23
		FALSE	High	[K].MLIYTILPDGEVIADSVKFQVEK.[C]			1.4417e-07	0	4	6	25	G3V9J1; Q6IE52; M0R5V7; P14046	G3V9J1 [378-400]; Q6IE52 [533-555]; M0R5V7 [448-470]; P14046 [540-562]	1	2608.39
		FALSE	High	[K].FQVDKSNR.[L]			0.0654093	0	3	5	12	Q6IE52; M0R5V7; P14046	Q6IE52 [1264-1271]; M0R5V7 [1181-1188]; P14046 [1293-1300]	1	993.511
		FALSE	High	[R].QSPGPCGSEVATVPETGRKDTVVK.[V]	1xCarbamidomethyl [C6]		1.06459e-05	0	1	3	14	P14046	P14046 [881-904]	2	2499.25
		FALSE	High	[K].SQKTPSVTVQSSGSFSQK.[F]			0.00054686	0	3	5	12	Q6IE52; M0R5V7; P14046	Q6IE52 [1246-1263]; M0R5V7 [1163-1180]; P14046 [1275-1292]	1	1882.95
		FALSE	High	[K].SPLPQEPPR.[K]			0.0258613	0	1	3	17	P14046	P14046 [713-721]	0	1020.55
		FALSE	High	[K].ALMAYAFALAGNQEKR.[N]			7.20754e-05	0	1	3	8	P14046	P14046 [1151-1166]	1	1753.91
		FALSE	High	[R].SSGSLLNNAMK.[G]			0.00116532	0	1	4	19	P14046	P14046 [1085-1095]	0	1121.56
		FALSE	High	[K].EAIKEDNSIHWERPQKPTK.[S]			0.00054686	0	1	3	7	P14046	P14046 [1176-1194]	1	2306.19
		FALSE	High	[K].QLSFSLSAEPIQGPYKIVILK.[Q]			3.36432e-05	0	3	8	10	Q03626; G3V9J1; P14046	Q03626 [189-209]; G3V9J1 [27-47]; P14046 [189-209]	1	2331.33
		FALSE	High	[K].SLDKEAIKEDNSIHWERPQKPTK.[S]			1.00301e-07	0	1	3	45	P14046	P14046 [1172-1194]	2	2749.43
		FALSE	High	[R].KDPPPKDPVIETIR.[N]			0.000106318	0	2	7	26	Q03626; P14046	Q03626 [732-745]; P14046 [722-735]	2	1604.9
		FALSE	High	[K].VQTVPLTCNNPK.[G]	1xCarbamidomethyl [C8]		0.00315054	0	3	8	96	Q03626; G3V9J1; P14046	Q03626 [1358-1369]; G3V9J1 [743-754]; P14046 [1348-1359]	0	1370.71
		FALSE	High	[K].TPSVTVQSSGSFSQK.[F]			2.97081e-05	0	3	5	102	Q6IE52; M0R5V7; P14046	Q6IE52 [1249-1263]; M0R5V7 [1166-1180]; P14046 [1278-1292]	0	1539.76
		FALSE	High	[K].YGAATFSK.[S]			0.039502	0	5	10	46	Q03626; G3V9J1; Q6IE52; M0R5V7; P14046	Q03626 [1277-1284]; G3V9J1 [662-669]; Q6IE52 [1238-1245]; M0R5V7 [1155-1162]; P14046 [1267-1274]	0	844.42
		FALSE	High	[R].QSPGPCGSEVATVPETGRK.[D]	1xCarbamidomethyl [C6]		0.000173059	0	1	3	31	P14046	P14046 [881-899]	1	1956.94
		FALSE	High	[K].ESVVFVQTDKPMYKPGQSVK.[F]			0.000239884	0	2	7	20	Q6IE52; P14046	Q6IE52 [125-144]; P14046 [126-145]	0	2267.17
		FALSE	High	[R].NKVHLSFSPSQSLPASQTHMR.[V]			2.49734e-07	0	4	7	15	Q03626; Q6IE52; M0R5V7; P14046	Q03626 [566-586]; Q6IE52 [559-579]; M0R5V7 [474-494]; P14046 [566-586]	1	2352.19
		FALSE	High	[K].NKESVVFVQTDKPMYKPGQSVK.[F]			7.53243e-07	0	2	7	25	Q6IE52; P14046	Q6IE52 [123-144]; P14046 [124-145]	1	2509.31
		FALSE	High	[R].YNVPLEK.[Q]			0.100067	0	1	3	21	P14046	P14046 [1333-1339]	0	862.467
		FALSE	High	[K].ISLCHGNPTFSSETK.[S]	1xCarbamidomethyl [C4]		2.0166e-06	0	1	3	77	P14046	P14046 [266-280]	0	1677.79
		FALSE	High	[R].VTASPQSLCGLR.[A]	1xCarbamidomethyl [C9]		0.000275915	0	5	10	45	Q03626; G3V9J1; Q6IE52; M0R5V7; P14046	Q03626 [587-598]; G3V9J1 [425-436]; Q6IE52 [580-591]; M0R5V7 [495-506]; P14046 [587-598]	0	1288.67
		FALSE	High	[K].VLIVEPEGIKK.[E]			0.00105606	0	4	9	54	Q03626; Q6IE52; M0R5V7; P14046	Q03626 [915-925]; Q6IE52 [879-889]; M0R5V7 [795-805]; P14046 [905-915]	1	1224.76
		FALSE	High	[R].HTSSWLVTPK.[S]			0.00150211	0	4	9	65	Q03626; Q6IE52; M0R5V7; P14046	Q03626 [867-876]; Q6IE52 [831-840]; M0R5V7 [747-756]; P14046 [857-866]	0	1155.62
		FALSE	High	[K].VYHKEESSCIHSSCTAER.[H]	2xCarbamidomethyl [C9; C14]		1.38314e-07	0	2	7	91	Q03626; P14046	Q03626 [421-438]; P14046 [421-438]	1	2179.95
		FALSE	High	[K].EESSCIHSSCTAER.[H]	2xCarbamidomethyl [C5; C10]		7.35853e-05	0	2	7	31	Q03626; P14046	Q03626 [425-438]; P14046 [425-438]	0	1652.66
		FALSE	High	[K].SGCKEEDSR.[L]	1xCarbamidomethyl [C3]		0.0112999	0	1	1	37	P14046	P14046 [281-289]	1	1067.44
		FALSE	High	[K].SLDKEAIK.[E]			0.0320562	0	3	5	31	Q6IE52; M0R5V7; P14046	Q6IE52 [1143-1150]; M0R5V7 [1060-1067]; P14046 [1172-1179]	1	903.515
		FALSE	High	[K].SPLPQEPPRK.[D]			0.0128551	0	1	3	25	P14046	P14046 [713-722]	1	1148.64
		FALSE	High	[K].QSGVKEEHSFTVMEFVLPR.[F]			4.5915e-05	0	5	10	34	Q03626; G3V9J1; Q6IE52; M0R5V7; P14046	Q03626 [210-228]; G3V9J1 [48-66]; Q6IE52 [204-222]; M0R5V7 [119-137]; P14046 [210-228]	1	2220.11
		FALSE	High	[R].LPSSEEEESLDINIEGAK.[H]			1.24694e-07	0	4	9	74	Q03626; Q6IE52; M0R5V7; P14046	Q03626 [94-111]; Q6IE52 [93-110]; M0R5V7 [8-25]; P14046 [94-111]	0	1959.94
		FALSE	High	[K].FSIDTNGISDYSLNIK.[V]			8.03631e-05	0	1	1	72	P14046	P14046 [405-420]	0	1786.89
		FALSE	High	[K].YMVLVPSQLYTETPEK.[I]			7.28264e-05	0	3	8	19	Q03626; Q6IE52; P14046	Q03626 [31-46]; Q6IE52 [31-46]; P14046 [31-46]	0	1897.96
		FALSE	High	[K].QQNSYGGFSSTQDTVVALDALSK.[Y]			2.47158e-07	0	1	3	81	P14046	P14046 [1244-1266]	0	2416.16
		FALSE	High	[R].ETGLMAFTNLK.[I]			0.00367992	0	1	3	11	P14046	P14046 [661-671]	0	1224.63
		FALSE	High	[K].MLSGFIPLKPTVK.[K]			0.000327381	0	5	10	58	Q03626; G3V9J1; Q6IE52; M0R5V7; P14046	Q03626 [1398-1410]; G3V9J1 [783-795]; Q6IE52 [1359-1371]; M0R5V7 [1276-1288]; P14046 [1388-1400]	0	1430.84
		FALSE	High	[R].LVDIKGDPIPNEQVLIK.[A]			1.46806e-05	0	1	3	41	P14046	P14046 [369-385]	1	1891.09
		FALSE	High	[K].LFDELVVDK.[D]			0.012789	0	2	7	4	Q03626; P14046	Q03626 [73-81]; P14046 [73-81]	0	1077.58
		FALSE	High	[K].QLSFSLSAEPIQGPYK.[I]			4.20425e-05	0	5	10	51	Q03626; G3V9J1; Q6IE52; M0R5V7; P14046	Q03626 [189-204]; G3V9J1 [27-42]; Q6IE52 [183-198]; M0R5V7 [98-113]; P14046 [189-204]	0	1764.92
		FALSE	High	[R].AHFSVMGDILSSAIK.[N]			1.70617e-05	0	4	9	24	Q03626; Q6IE52; M0R5V7; P14046	Q03626 [959-973]; Q6IE52 [923-937]; M0R5V7 [839-853]; P14046 [949-963]	0	1575.82
		FALSE	High	[R].AHFSVMGDILSSAIK.[N]	1xOxidation [M6]		0.00577229	0	4	9	20	Q03626; Q6IE52; M0R5V7; P14046	Q03626 [959-973]; Q6IE52 [923-937]; M0R5V7 [839-853]; P14046 [949-963]	0	1591.81
		FALSE	High	[K].GDPIPNEQVLIK.[A]			0.00481632	0	1	3	39	P14046	P14046 [374-385]	0	1322.73
		FALSE	High	[K].VYDYYETDEVAFAEYSSPCSSDDQNV.[-]	1xCarbamidomethyl [C19]		0.00117137	0	1	3	23	P14046	P14046 [1452-1477]	0	3053.22
		FALSE	High	[R].IMQWQDVKTENGLK.[Q]			8.29015e-05	0	3	6	6	Q6IE52; M0R5V7; P14046	Q6IE52 [169-182]; M0R5V7 [84-97]; P14046 [175-188]	1	1689.86
		FALSE	High	[K].VHLSFSPSQSLPASQTHMR.[V]			1.42497e-06	0	4	7	71	Q03626; Q6IE52; M0R5V7; P14046	Q03626 [568-586]; Q6IE52 [561-579]; M0R5V7 [476-494]; P14046 [568-586]	0	2110.05
		FALSE	High	[R].LTAQPAPSPEDLALSMGTIK.[W]			1.15664e-05	0	2	7	38	Q03626; P14046	Q03626 [1230-1249]; P14046 [1220-1239]	0	2040.07
		FALSE	High	[K].DLFHCVSFTIPR.[L]	1xCarbamidomethyl [C5]		0.00170099	0	1	3	39	P14046	P14046 [82-93]	0	1491.74
		FALSE	High	[R].HGIPFFVK.[VI]			0.0127232	0	5	10	46	Q03626; G3V9J1; Q6IE52; M0R5V7; P14046	Q03626 [359-366]; G3V9J1 [197-204]; Q6IE52 [353-360]; M0R5V7 [268-275]; P14046 [359-366]	0	944.535
		FALSE	High	[K].VLIVEPEGIK.[K]			0.00356737	0	4	9	29	Q03626; Q6IE52; M0R5V7; P14046	Q03626 [915-924]; Q6IE52 [879-888]; M0R5V7 [795-804]; P14046 [905-914]	0	1096.66
		FALSE	High	[K].ALGYLR.[A]			0.108709	0.000794481	4	9	52	Q03626; Q6IE52; M0R5V7; P14046	Q03626 [1017-1022]; Q6IE52 [981-986]; M0R5V7 [897-902]; P14046 [1007-1012]	0	692.409
		FALSE	High	[K].TENGLK.[QN]			0.172607	0.00224961	5	13	23	Q03626; G3V9J1; Q6IE52; M0R5V7; P14046	Q03626 [183-188]; G3V9J1 [21-26]; Q6IE52 [177-182]; M0R5V7 [92-97]; P14046 [183-188]	0	661.352
		FALSE	High	[K].QQPAFALK.[V]			0.163204	0.00224961	5	10	24	Q03626; G3V9J1; Q6IE52; M0R5V7; P14046	Q03626 [1350-1357]; G3V9J1 [735-742]; Q6IE52 [1311-1318]; M0R5V7 [1228-1235]; P14046 [1340-1347]	0	902.509
		FALSE	High	[K].NLQPAIVK.[V]			0.15942	0.00224961	5	10	13	Q03626; G3V9J1; Q6IE52; M0R5V7; P14046	Q03626 [1454-1461]; G3V9J1 [839-846]; Q6IE52 [1415-1422]; M0R5V7 [1332-1339]; P14046 [1444-1451]	0	882.541
		FALSE	High	[K].DSGCFR.[S]	1xCarbamidomethyl [C4]		0.195496	0.00404498	4	9	10	Q03626; Q6IE52; M0R5V7; P14046	Q03626 [1089-1094]; Q6IE52 [1053-1058]; M0R5V7 [969-974]; P14046 [1079-1084]	0	741.298
		FALSE	High	[R].GEAFTLK.[AD]			0.207407	0.00437636	4	7	10	G3V9J1; Q6IE52; M0R5V7; P14046	G3V9J1 [644-650]; Q6IE52 [782-788]; M0R5V7 [698-704]; P14046 [808-814]	0	765.414
		FALSE	High	[K].SKALGYLR.[A]			0.203679	0.00437636	4	9	5	Q03626; Q6IE52; M0R5V7; P14046	Q03626 [1015-1022]; Q6IE52 [979-986]; M0R5V7 [895-902]; P14046 [1005-1012]	1	907.536
		FALSE	High	[R].NKFLFLK.[A]			0.216005	0.00540949	5	10	9	Q03626; G3V9J1; Q6IE52; M0R5V7; P14046	Q03626 [346-352]; G3V9J1 [184-190]; Q6IE52 [340-346]; M0R5V7 [255-261]; P14046 [346-352]	1	909.556
		FALSE	High	[R].EKDVYR.[Y]			0.261202	0.00939091	4	9	8	Q03626; Q6IE52; M0R5V7; P14046	Q03626 [663-668]; Q6IE52 [656-661]; M0R5V7 [571-576]; P14046 [652-657]	1	809.415
FALSE	High	Master Protein	-3.49864e+18	81	Q63041	Alpha-1-macroglobulin OS=Rattus norvegicus OX=10116 GN=A1m PE=1 SV=1	MRRNQLPIPVFLLLLLLLPRDATAATGKPRYVVLVPSELYAGVPEKVCVHLNHLNETVTLNVTLEYGVQYSNLLIDQAVDKDSSYCSSFTISRPLSPSALIAVEIKGPTHHFIKKKSMWITKAESPVFVQTDKPIYKPGQTVKFRVVSVDISFRPVNETFPVVYIENPKRNRIFQWQNVDLPGGLHQLSFPLSVEPALGIYKVVVQKDSGKKIEHSFEVKEYVLPKFEVQVKMPKTMAFLEEELVVTACGLYTYGKPVPGLVTMKVCRKYTQSYSNCHGQHSKSICEEFSKQADEKGCFRQVVKTKVFQPRQKGYDMKIEVEAKIKEDGTGIELTGTGSCEIANTLSKLKFTKANTFYRPGLPFFGQVLLVDEKGQPIPNKNLTVQVNSVRSQFTFTTD…	>sp|Q63041|A1M_RAT Alpha-1-macroglobulin OS=Rattus norvegicus OX=10116 GN=A1m PE=1 SV=1	0	1153.39	0	72.0667	104	2818	103	104	1	1500	167	6.9		3.9699e+08	3.841e+08	3.75858e+08	3.67799e+08	7.10273e+08	7.49514e+08	7.5961e+08	7.34532e+08	1.02886e+09	8.38439e+08	9.19508e+08	1.83095e+09	5.858e+08	6.65656e+08	1.09408e+09	1.01368e+09	9.12344e+08	1.71196e+09	1.51491e+09	1.3375e+09	1.72907e+09	1.16405e+09	2.06832e+09	8.52812e+08	1.47088e+09	1.27716e+09	1.87403e+09	6.95031e+08
	Checked	Protein Group ID	# Proteins	# Unique Peptides	# Peptides	# PSMs	Group Description
	FALSE	81	2	104	104	2818	[Master Protein] Alpha-1-macroglobulin OS=Rattus norvegicus OX=10116 GN=A1m PE=1 SV=1
		Checked	Confidence	Annotated Sequence	Modifications	Modifications in Master Proteins	Qvality PEP	Qvality q-value	# Protein Groups	# Proteins	# PSMs	Master Protein Accessions	Positions in Master Proteins	# Missed Cleavages	Theo. MH+ [Da]
		FALSE	High	[K].VNTLPLNFDKAEHHR.[K]			1.35122e-05	0	1	1	22	Q63041	Q63041 [1369-1383]	1	1790.93
		FALSE	High	[K].DTVVKPVIVEPEGIEK.[E]			4.61536e-05	0	1	1	15	Q63041	Q63041 [911-926]	0	1751.98
		FALSE	High	[K].VSGSGCVYLQTSLK.[Y]	1xCarbamidomethyl [C6]		0.000204279	0	1	1	6	Q63041	Q63041 [1339-1352]	0	1498.76
		FALSE	High	[K].VPDTITEWK.[A]			0.0159603	0	1	1	3	Q63041	Q63041 [772-780]	0	1088.56
		FALSE	High	[K].RSEVLESLNKDAVNEEESVHWQRPK.[N]			5.15304e-10	0	1	1	39	Q63041	Q63041 [1177-1201]	2	2979.49
		FALSE	High	[K].VNTLPLNFDKAEHHRK.[F]			0.000211827	0	1	1	4	Q63041	Q63041 [1369-1384]	2	1919.02
		FALSE	High	[K].DAVNEEESVHWQRPK.[N]			7.70991e-05	0	1	1	34	Q63041	Q63041 [1187-1201]	0	1823.87
		FALSE	High	[K].QADEKGCFR.[Q]	1xCarbamidomethyl [C7]		0.00863903	0	1	1	20	Q63041	Q63041 [292-300]	1	1110.5
		FALSE	High	[K].TMAFLEEELVVTACGLYTYGKPVPGLVTMK.[V]	1xCarbamidomethyl [C14]		2.17679e-05	0	1	1	14	Q63041	Q63041 [236-265]	0	3317.69
		FALSE	High	[K].LIVYTILPNEELIADVQKFDIEK.[C]			2.42403e-08	0	1	1	43	Q63041	Q63041 [539-561]	1	2703.49
		FALSE	High	[K].AFAQAQSYIYIEK.[T]			0.0327173	0	1	1	5	Q63041	Q63041 [1063-1075]	0	1531.78
		FALSE	High	[R].IHVSLEMSPDFLAVPVGSHEDSHCICGNER.[K]	2xCarbamidomethyl [C24; C26]		3.18204e-06	0	1	1	13	Q63041	Q63041 [838-867]	0	3392.55
		FALSE	High	[K].LIVYTILPNEELIADVQK.[F]			0.000108545	0	1	1	45	Q63041	Q63041 [539-556]	0	2071.17
		FALSE	High	[K].VYDYYETDEFAIEEYSAPFSSDSEQGNA.[-]			0.00143368	0	1	1	40	Q63041	Q63041 [1473-1500]	0	3226.32
		FALSE	High	[K].ANTFYRPGLPFFGQVLLVDEK.[G]			9.96524e-07	0	1	1	66	Q63041	Q63041 [354-374]	0	2411.28
		FALSE	High	[R].NALFCLETAWASISNSQESHVYTK.[A]	1xCarbamidomethyl [C5]		4.98223e-08	0	1	1	64	Q63041	Q63041 [1138-1161]	0	2756.3
		FALSE	High	[K].EQTYNTLLCPQDAELQENWTLDLPANVVEGSAR.[A]	1xCarbamidomethyl [C9]		3.81496e-06	0	1	1	15	Q63041	Q63041 [927-959]	0	3774.79
		FALSE	High	[K].QDLNDNDAYSVFQSIGLKIFTNTRVHKPR.[Y]			1.65392e-05	0	1	1	28	Q63041	Q63041 [659-687]	2	3376.74
		FALSE	High	[R].HSQGNTWLTAFVLK.[A]			1.47569e-05	0	1	1	56	Q63041	Q63041 [1049-1062]	0	1601.84
		FALSE	High	[K].QDLNDNDAYSVFQSIGLK.[I]			3.35132e-06	0	1	1	56	Q63041	Q63041 [659-676]	0	2026.97
		FALSE	High	[K].ALLAYAFALAGNR.[A]			0.00012615	0	1	1	75	Q63041	Q63041 [1162-1174]	0	1350.75
		FALSE	High	[K].DLTFYYLIK.[A]			0.0407246	0	1	1	25	Q63041	Q63041 [491-499]	0	1175.63
		FALSE	High	[K].LSPQSIYNLLPQKAEQGAYLGPLPYK.[G]			1.37419e-06	0	1	1	11	Q63041	Q63041 [612-637]	1	2888.56
		FALSE	High	[R].IHFLLNEDALKDAKDLTFYYLIK.[A]			0.000977088	0	1	1	26	Q63041	Q63041 [477-499]	2	2783.5
		FALSE	High	[K].GGVDDEVTLSAYITIALLEMPLPVTHSVVR.[N]			3.9303e-05	0	1	1	15	Q63041	Q63041 [1108-1137]	0	3195.7
		FALSE	High	[R].HSQGNTWLTAFVLKAFAQAQSYIYIEKTHITNAFNWLSMK.[Q]			1.92972e-08	0	1	1	6	Q63041	Q63041 [1049-1088]	2	4658.37
		FALSE	High	[R].NALFCLETAWASISNSQESHVYTKALLAYAFALAGNR.[A]	1xCarbamidomethyl [C5]		0.0006129	0	1	1	10	Q63041	Q63041 [1138-1174]	1	4088.03
		FALSE	High	[K].SNKEVSVTIESSGTVSGTLHVNNGNR.[L]			0.084681	0	1	1	6	Q63041	Q63041 [1295-1320]	1	2686.34
		FALSE	High	[K].GPTHHFIK.[K]			0.0663967	0	1	1	26	Q63041	Q63041 [107-114]	0	936.505
		FALSE	High	[K].VFQPFFLELTLPYSVVR.[G]			2.66443e-05	0	1	1	50	Q63041	Q63041 [802-818]	0	2055.13
		FALSE	High	[R].IFQWQNVDLPGGLHQLSFPLSVEPALGIYK.[V]			1.29973e-07	0	1	1	61	Q63041	Q63041 [173-202]	0	3366.79
		FALSE	High	[R].SYIQLELVLGTLACGQTQEIR.[I]	1xCarbamidomethyl [C14]		9.69763e-06	0	1	1	24	Q63041	Q63041 [456-476]	0	2392.25
		FALSE	High	[K].ATPLSLCALTAVDQSVLLLKPEAK.[L]	1xCarbamidomethyl [C7]		2.11023e-09	0	1	1	70	Q63041	Q63041 [588-611]	0	2538.42
		FALSE	High	[R].HSQGNTWLTAFVLKAFAQAQSYIYIEK.[T]			9.77351e-08	0	1	1	16	Q63041	Q63041 [1049-1075]	1	3114.6
		FALSE	High	[R].APSAEVEMTAYVLLAYLTSASSRPTR.[D]			1.12269e-06	0	1	1	25	Q63041	Q63041 [1219-1244]	0	2784.42
		FALSE	High	[R].KYFPETWIWDMVPLDLSGDGELPVKVPDTITEWK.[A]			1.86576e-06	0	1	1	14	Q63041	Q63041 [747-780]	2	4005
		FALSE	High	[K].SICEEFSKQADEKGCFR.[Q]	2xCarbamidomethyl [C3; C15]		0.000400713	0	1	1	2	Q63041	Q63041 [284-300]	2	2090.93
		FALSE	High	[R].GSIFNSGSHVLPLEQGKVK.[G]			0.0647588	0	1	1	3	Q63041	Q63041 [502-520]	1	1997.08
		FALSE	High	[K].VVVQKDSGK.[K]			0.0164608	0	1	1	9	Q63041	Q63041 [203-211]	1	959.552
		FALSE	High	[K].NLKPAPVKVYDYYETDEFAIEEYSAPFSSDSEQGNA.[-]			0.0299969	0	1	1	2	Q63041	Q63041 [1465-1500]	1	4073.85
		FALSE	High	[R].IFQWQNVDLPGGLHQLSFPLSVEPALGIYKVVVQK.[D]			0.0222896	0	1	1	1	Q63041	Q63041 [173-207]	1	3920.15
		FALSE	High	[K].KIEHSFEVKEYVLPK.[F]			0.00389553	0	1	1	2	Q63041	Q63041 [212-226]	2	1846.01
		FALSE	High	[K].GGENCIKAEDITHNGIVYTPKQDLNDNDAYSVFQSIGLK.[I]	1xCarbamidomethyl [C5]		0.0231043	0	1	1	1	Q63041	Q63041 [638-676]	2	4324.08
		FALSE	High	[K].SICEEFSKQADEK.[G]	1xCarbamidomethyl [C3]		0.00534136	0	1	1	1	Q63041	Q63041 [284-296]	1	1570.71
		FALSE	High	[R].LADLPGNYITKVSGSGCVYLQTSLKYNILPEAEGEAPFTLK.[V]	1xCarbamidomethyl [C17]		0.0141776	0	1	1	1	Q63041	Q63041 [1328-1368]	2	4457.29
		FALSE	High	[K].AEQGAYLGPLPYKGGENCIK.[A]	1xCarbamidomethyl [C18]		4.03349e-05	0	1	1	3	Q63041	Q63041 [625-644]	1	2165.07
		FALSE	High	[K].AEDITHNGIVYTPKQDLNDNDAYSVFQSIGLK.[I]			1.40115e-05	0	1	1	7	Q63041	Q63041 [645-676]	1	3565.74
		FALSE	High	[R].VIYKQNNICFDNWWVDEYHTQADHSAAR.[I]	1xCarbamidomethyl [C9]		1.00559e-05	0	1	1	5	Q63041	Q63041 [422-449]	1	3480.58
		FALSE	High	[K].DSGKKIEHSFEVK.[E]			0.000810809	0	1	1	26	Q63041	Q63041 [208-220]	2	1503.78
		FALSE	High	[R].VEPGMAPVAK.[L]			0.040932	0	1	1	14	Q63041	Q63041 [529-538]	0	998.534
		FALSE	High	[K].VAEVPALVQKDTVVKPVIVEPEGIEK.[E]			0.00751396	0	1	1	6	Q63041	Q63041 [901-926]	1	2786.59
		FALSE	High	[R].QKGYDMKIEVEAK.[I]			0.0134655	0	1	1	2	Q63041	Q63041 [312-324]	2	1538.79
		FALSE	High	[R].IHFLLNEDALK.[D]			0.00126604	0	1	1	11	Q63041	Q63041 [477-487]	0	1312.73
		FALSE	High	[K].KSMWITK.[A]			0.0711962	0	1	1	7	Q63041	Q63041 [116-122]	1	893.491
		FALSE	High	[R].DLSSSDLTTASK.[I]			0.00174563	0	1	1	17	Q63041	Q63041 [1245-1256]	0	1224.6
		FALSE	High	[R].KTVSWAVTPK.[S]			0.00156568	0	1	1	4	Q63041	Q63041 [868-877]	1	1116.64
		FALSE	High	[K].SICEEFSK.[Q]	1xCarbamidomethyl [C3]		0.0535165	0	1	1	52	Q63041	Q63041 [284-291]	0	999.445
		FALSE	High	[K].IEHSFEVK.[E]			0.0193052	0	1	1	47	Q63041	Q63041 [213-220]	0	988.51
		FALSE	High	[K].RSEVLESLNK.[D]			0.0192063	0	1	1	23	Q63041	Q63041 [1177-1186]	1	1174.64
		FALSE	High	[K].AESPVFVQTDKPIYKPGQTVK.[F]			7.98477e-08	0	1	1	51	Q63041	Q63041 [123-143]	0	2332.25
		FALSE	High	[K].TVSWAVTPK.[S]			0.0238261	0	1	1	23	Q63041	Q63041 [869-877]	0	988.546
		FALSE	High	[K].VAEVPALVQK.[D]			0.00319986	0	1	1	38	Q63041	Q63041 [901-910]	0	1053.63
		FALSE	High	[K].GGENCIKAEDITHNGIVYTPK.[Q]	1xCarbamidomethyl [C5]		0.000806619	0	1	1	13	Q63041	Q63041 [638-658]	1	2316.13
		FALSE	High	[R].SEVLESLNK.[D]			0.0320562	0	1	1	8	Q63041	Q63041 [1178-1186]	0	1018.54
		FALSE	High	[K].AEDITHNGIVYTPK.[Q]			0.000103063	0	1	1	48	Q63041	Q63041 [645-658]	0	1557.79
		FALSE	High	[R].QLNYQHSDGSYSTFGDR.[G]			1.08689e-05	0	1	1	57	Q63041	Q63041 [1029-1045]	0	1974.86
		FALSE	High	[K].KLQDQSNIQR.[T]			0.00114734	0	1	1	31	Q63041	Q63041 [1422-1431]	1	1229.66
		FALSE	High	[K].NLKPAPVK.[V]			0.0309306	0	1	1	31	Q63041	Q63041 [1465-1472]	0	866.546
		FALSE	High	[K].YTQSYSNCHGQHSK.[S]	1xCarbamidomethyl [C8]		9.93906e-05	0	1	1	82	Q63041	Q63041 [270-283]	0	1696.71
		FALSE	High	[R].KYTQSYSNCHGQHSK.[S]	1xCarbamidomethyl [C9]		9.21983e-07	0	1	1	65	Q63041	Q63041 [269-283]	1	1824.81
		FALSE	High	[R].SFSYKPR.[A]			0.0850998	0	1	1	52	Q63041	Q63041 [1212-1218]	0	884.462
		FALSE	High	[K].LQDQSNIQR.[T]			0.0102443	0	1	1	13	Q63041	Q63041 [1423-1431]	0	1101.56
		FALSE	High	[K].KIEHSFEVK.[E]			0.00369902	0	1	1	40	Q63041	Q63041 [212-220]	1	1116.6
		FALSE	High	[K].THITNAFNWLSMK.[Q]			0.000192959	0	1	1	34	Q63041	Q63041 [1076-1088]	0	1562.78
		FALSE	High	[K].IKEDGTGIELTGTGSCEIANTLSK.[L]	1xCarbamidomethyl [C16]		3.89488e-06	0	1	1	52	Q63041	Q63041 [325-348]	1	2494.23
		FALSE	High	[R].GSIFNSGSHVLPLEQGK.[V]			2.83541e-05	0	1	1	62	Q63041	Q63041 [502-518]	0	1769.92
		FALSE	High	[K].AISYLISGYQR.[Q]			0.0025611	0	1	1	53	Q63041	Q63041 [1018-1028]	0	1270.68
		FALSE	High	[R].SEVLESLNKDAVNEEESVHWQRPK.[N]			3.46622e-08	0	1	1	42	Q63041	Q63041 [1178-1201]	1	2823.39
		FALSE	High	[R].IHFLLNEDALKDAK.[D]			4.29232e-05	0	1	1	17	Q63041	Q63041 [477-490]	1	1626.88
		FALSE	High	[K].VNTLPLNFDK.[A]			0.00779079	0	1	1	24	Q63041	Q63041 [1369-1378]	0	1160.63
		FALSE	High	[K].AEQGAYLGPLPYKGGENCIKAEDITHNGIVYTPK.[Q]	1xCarbamidomethyl [C18]		1.88274e-05	0	1	1	3	Q63041	Q63041 [625-658]	2	3703.84
		FALSE	High	[K].GVVSFPIRVEPGMAPVAK.[L]			0.000283159	0	1	1	28	Q63041	Q63041 [521-538]	1	1854.03
		FALSE	High	[K].QNNICFDNWWVDEYHTQADHSAAR.[I]	1xCarbamidomethyl [C5]		1.94729e-07	0	1	1	35	Q63041	Q63041 [426-449]	0	2977.27
		FALSE	High	[K].QQNSHGGFSSTQDTVVALQALSK.[Y]			1.53021e-05	0	1	1	34	Q63041	Q63041 [1264-1286]	0	2403.19
		FALSE	High	[K].ASAFCLSGTTGLGLSSTISHK.[V]	1xCarbamidomethyl [C5]		9.77351e-08	0	1	1	20	Q63041	Q63041 [781-801]	0	2095.05
		FALSE	High	[K].CFANTVNLSFPSAQSLPASDTHLTVK.[A]	1xCarbamidomethyl [C1]		6.84349e-05	0	1	1	30	Q63041	Q63041 [562-587]	0	2805.39
		FALSE	High	[K].EVSVTIESSGTVSGTLHVNNGNR.[L]			4.77363e-07	0	1	1	28	Q63041	Q63041 [1298-1320]	0	2357.17
		FALSE	High	[R].LADLPGNYITK.[V]			0.00148663	0	1	1	51	Q63041	Q63041 [1328-1338]	0	1204.66
		FALSE	High	[R].YVVLVPSELYAGVPEK.[V]			0.000104678	0	1	1	57	Q63041	Q63041 [31-46]	0	1762.96
		FALSE	High	[K].MVSGFIPVKPSVK.[K]			0.000750173	0	1	1	25	Q63041	Q63041 [1409-1421]	0	1388.8
		FALSE	High	[K].GVVSFPIR.[V]			0.0755715	0	1	1	39	Q63041	Q63041 [521-528]	0	874.515
		FALSE	High	[K].LSPQSIYNLLPQKAEQGAYLGPLPYKGGENCIK.[A]	1xCarbamidomethyl [C31]		1.83457e-05	0	1	1	6	Q63041	Q63041 [612-644]	2	3646.89
		FALSE	High	[R].LLLQEVR.[L]			0.0855205	0	1	1	23	Q63041	Q63041 [1321-1327]	0	870.541
		FALSE	High	[K].YNILPEAEGEAPFTLK.[V]			9.63474e-05	0	1	1	50	Q63041	Q63041 [1353-1368]	0	1791.92
		FALSE	High	[R].TEVNTNHVLIYIEK.[L]			3.4932e-06	0	1	1	42	Q63041	Q63041 [1432-1445]	0	1672.89
		FALSE	High	[K].LSPQSIYNLLPQK.[A]			0.000712289	0	1	1	86	Q63041	Q63041 [612-624]	0	1500.84
		FALSE	High	[K].AEQGAYLGPLPYK.[G]			0.000426425	0	1	1	49	Q63041	Q63041 [625-637]	0	1406.73
		FALSE	High	[K].NVEENVR.[E]			0.130602	0.00194309	1	1	19	Q63041	Q63041 [1202-1208]	0	859.427
		FALSE	High	[K].YGAATFTK.[S]			0.147132	0.00224961	1	1	2	Q63041	Q63041 [1287-1294]	0	858.436
		FALSE	High	[R].GEAFILK.[A]			0.15645	0.00224961	1	1	16	Q63041	Q63041 [819-825]	0	777.451
		FALSE	High	[K].GGENCIK.[A]	1xCarbamidomethyl [C5]		0.151369	0.00224961	1	1	2	Q63041	Q63041 [638-644]	0	777.356
		FALSE	High	[K].IFTNTR.[VE]			0.192831	0.00369664	1	2	20	Q63041	Q63041 [677-682]	0	751.41
		FALSE	High	[K].TKVFQPR.[Q]			0.20092	0.00404498	1	1	4	Q63041	Q63041 [305-311]	1	875.51
		FALSE	High	[R].IFSPSR.[S]			0.202756	0.00437636	1	1	19	Q63041	Q63041 [450-455]	0	706.388
FALSE	High	Master Protein	-5.64185e+18	43	Q03626	Murinoglobulin-1 OS=Rattus norvegicus OX=10116 GN=Mug1 PE=2 SV=1	MKKNREAQLCLFSALLAFLPFASLLNGNSKYMVLVPSQLYTETPEKICLHLYHLNETVTVTASLISQRGTRKLFDELVVDKDLFHCLSFTIPRLPSSEEEESLDINIEGAKHKFSERRVVLVKNKESVVFVQTDKPVYKPGQSVKFRVVSMDKNLHPLNELFPLAYIEDPKMNRIMQWQDIKTENGLKQLSFSLSAEPIQGPYKIVILKQSGVKEEHSFTVMEFVLPRFGVDVKVPNAISVYDEIINVTACAIYTYGKPVPGHVKISLCHGNPSFSSETKSACKEEDSELDNNGCSTQEVNITEFQLKENYLKMHQAFHVNATVTEEGTGSEFSGSGRIEVERTRNKFLFLKADSHFRHGIPFFVKIRLVDIKGDPIPNEQVFIKAQEAGYTNATTTDQ…	>sp|Q03626|MUG1_RAT Murinoglobulin-1 OS=Rattus norvegicus OX=10116 GN=Mug1 PE=2 SV=1	0	1079.31	0	58.4398	87	2775	0	17	1	1487	165.2	6.01		1.56267e+08	1.57131e+08	1.50746e+08	1.46283e+08	3.32951e+08	2.44114e+08	3.14444e+08	3.03905e+08	5.10147e+08	3.49038e+08	4.43468e+08	8.75411e+08	2.24423e+08	2.81782e+08	4.01918e+08	3.71264e+08	3.64794e+08	5.5593e+08	8.21936e+08	4.79982e+08	1.00491e+09	6.01042e+08	7.02738e+08	5.2642e+08	5.30401e+08	7.5531e+08	9.30453e+08	3.21106e+08
	Checked	Protein Group ID	# Proteins	# Unique Peptides	# Peptides	# PSMs	Group Description
	FALSE	43	4	17	87	2775	[Master Protein] Murinoglobulin-1 OS=Rattus norvegicus OX=10116 GN=Mug1 PE=2 SV=1
		Checked	Confidence	Annotated Sequence	Modifications	Modifications in Master Proteins	Qvality PEP	Qvality q-value	# Protein Groups	# Proteins	# PSMs	Master Protein Accessions	Positions in Master Proteins	# Missed Cleavages	Theo. MH+ [Da]
		FALSE	High	[R].IMQWQDIK.[T]			0.0314081	0	2	2	25	Q03626; G3V9J1	Q03626 [175-182]; G3V9J1 [13-20]	0	1061.54
		FALSE	High	[R].DTEELTYSVPYGR.[E]			0.000498155	0	3	6	9	Q03626; Q6IE52; M0R5V7	Q03626 [650-662]; Q6IE52 [643-655]; M0R5V7 [558-570]	0	1529.71
		FALSE	High	[KR].EDNSIHWERPQKPTK.[S]			0.000227768	0	2	7	15	Q03626; P14046	Q03626 [1190-1204]; P14046 [1180-1194]	0	1864.93
		FALSE	High	[K].FRVVSMDK.[N]			0.0834364	0	3	8	3	Q03626; Q6IE52; P14046	Q03626 [146-153]; Q6IE52 [145-152]; P14046 [146-153]	1	981.519
		FALSE	High	[R].HAEEHHTAYAVYSLSK.[S]			2.31053e-07	0	1	4	30	Q03626	Q03626 [439-454]	0	1842.88
		FALSE	High	[K].EAIREDNSIHWERPQKPTK.[S]			0.0557151	0	1	4	11	Q03626	Q03626 [1186-1204]	1	2334.19
		FALSE	High	[K].TLMAYAFALAGNQEK.[R]			6.95073e-05	0	1	4	17	Q03626	Q03626 [1161-1175]	0	1627.81
		FALSE	High	[K].EEHSFTVMEFVLPR.[F]			0.00863903	0	5	10	9	Q03626; G3V9J1; Q6IE52; M0R5V7; P14046	Q03626 [215-228]; G3V9J1 [53-66]; Q6IE52 [209-222]; M0R5V7 [124-137]; P14046 [215-228]	0	1720.84
		FALSE	High	[K].MLIYTILPDGEVIADSVTFQVEK.[C]			0.000133551	0	1	4	31	Q03626	Q03626 [540-562]	0	2581.35
		FALSE	High	[K].GDPIPNEQVFIK.[A]			0.0123994	0	3	6	25	Q03626; Q6IE52; M0R5V7	Q03626 [374-385]; Q6IE52 [368-379]; M0R5V7 [283-294]	0	1356.72
		FALSE	High	[K].SYIYLDTEAGVLPCNQIHTVQAHFILK.[G]	1xCarbamidomethyl [C14]		5.83539e-06	0	4	9	40	Q03626; Q6IE52; M0R5V7; P14046	Q03626 [455-481]; Q6IE52 [449-475]; M0R5V7 [364-390]; P14046 [455-481]	0	3130.6
		FALSE	High	[K].IKHPTYCYEMNMVVLSAPAVESELSPR.[G]	1xCarbamidomethyl [C7]		0.00284059	0	1	2	6	Q03626	Q03626 [683-709]	1	3121.52
		FALSE	High	[K].TLMAYAFALAGNQEKR.[N]			1.00559e-05	0	1	4	23	Q03626	Q03626 [1161-1176]	1	1783.92
		FALSE	High	[K].HKDGSYSAFGDHNGQGQGNTWLTAFVLK.[S]			1.05499e-06	0	4	9	61	Q03626; Q6IE52; M0R5V7; P14046	Q03626 [1033-1060]; Q6IE52 [997-1024]; M0R5V7 [913-940]; P14046 [1023-1050]	1	3035.44
		FALSE	High	[K].ALGCLEASWETIEQGR.[N]	1xCarbamidomethyl [C4]		1.92218e-05	0	3	6	31	Q03626; Q6IE52; M0R5V7	Q03626 [1137-1152]; Q6IE52 [1098-1113]; M0R5V7 [1015-1030]	0	1819.86
		FALSE	High	[R].VVSMDKNLHPLNELFPLAYIEDPK.[M]			3.99189e-05	0	2	6	26	Q03626; P14046	Q03626 [148-171]; P14046 [148-171]	1	2782.45
		FALSE	High	[K].DGSYSAFGDHNGQGQGNTWLTAFVLK.[S]			1.2245e-05	0	4	9	51	Q03626; Q6IE52; M0R5V7; P14046	Q03626 [1035-1060]; Q6IE52 [999-1024]; M0R5V7 [915-940]; P14046 [1025-1050]	0	2770.29
		FALSE	High	[R].KLFDELVVDK.[D]			0.00219252	0	2	7	1	Q03626; P14046	Q03626 [72-81]; P14046 [72-81]	1	1205.68
		FALSE	High	[K].SEGYLYTPQASSAEVEMSAYVVLAR.[L]			9.61016e-07	0	2	7	32	Q03626; P14046	Q03626 [1205-1229]; P14046 [1195-1219]	0	2721.31
		FALSE	High	[R].KLFDELVVDKDLFHCLSFTIPR.[L]	1xCarbamidomethyl [C15]		1.28303e-09	0	1	3	91	Q03626	Q03626 [72-93]	2	2692.42
		FALSE	High	[K].NLHPLNELFPLAYIEDPKMNR.[I]	1xOxidation [M19]		0.000701301	0	2	6	1	Q03626; P14046	Q03626 [154-174]; P14046 [154-174]	1	2540.3
		FALSE	High	[K].NLHPLNELFPLAYIEDPK.[M]			8.05745e-07	0	2	6	97	Q03626; P14046	Q03626 [154-171]; P14046 [154-171]	0	2123.12
		FALSE	High	[K].NLHPLNELFPLAYIEDPKMNR.[I]			2.17688e-09	0	2	6	23	Q03626; P14046	Q03626 [154-174]; P14046 [154-174]	1	2524.3
		FALSE	High	[K].DLFHCLSFTIPR.[L]	1xCarbamidomethyl [C5]		0.00271123	0	1	3	36	Q03626	Q03626 [82-93]	0	1505.76
		FALSE	High	[R].TEVTTNNVLLYLDQVTNQTLSFSFIIQQDIPVKNLQPAIVK.[V]			1.3724e-05	0	5	10	6	Q03626; G3V9J1; Q6IE52; M0R5V7; P14046	Q03626 [1421-1461]; G3V9J1 [806-846]; Q6IE52 [1382-1422]; M0R5V7 [1299-1339]; P14046 [1411-1451]	1	4645.51
		FALSE	High	[K].GGVDDEITLSAYITMALLESSLPDTDPVVSK.[A]	1xOxidation [M15]		0.0673984	0	2	5	1	Q03626; P14046	Q03626 [1106-1136]; P14046 [1096-1126]	0	3252.61
		FALSE	High	[K].GGVDDEITLSAYITMALLESSLPDTDPVVSK.[A]			2.24849e-06	0	2	5	32	Q03626; P14046	Q03626 [1106-1136]; P14046 [1096-1126]	0	3236.61
		FALSE	High	[K].EHTFSSLLCASDAELSETLSLLLPPTVVKDSAR.[A]	1xCarbamidomethyl [C9]		1.30313e-09	0	2	7	33	Q03626; P14046	Q03626 [926-958]; P14046 [916-948]	1	3586.83
		FALSE	High	[K].EHTFSSLLCASDAELSETLSLLLPPTVVK.[D]	1xCarbamidomethyl [C9]		7.24538e-09	0	2	7	73	Q03626; P14046	Q03626 [926-954]; P14046 [916-944]	0	3157.63
		FALSE	High	[R].TEVTTNNVLLYLDQVTNQTLSFSFIIQQDIPVK.[N]			0.000259278	0	5	10	3	Q03626; G3V9J1; Q6IE52; M0R5V7; P14046	Q03626 [1421-1453]; G3V9J1 [806-838]; Q6IE52 [1382-1414]; M0R5V7 [1299-1331]; P14046 [1411-1443]	0	3781.99
		FALSE	High	[R].AFIFIDESHITDAFTWLSK.[Q]			7.34932e-08	0	4	9	71	Q03626; Q6IE52; M0R5V7; P14046	Q03626 [1067-1085]; Q6IE52 [1031-1049]; M0R5V7 [947-965]; P14046 [1057-1075]	0	2241.12
		FALSE	High	[K].LFDELVVDKDLFHCLSFTIPR.[L]	1xCarbamidomethyl [C14]		3.50233e-08	0	1	3	63	Q03626	Q03626 [73-93]	1	2564.32
		FALSE	High	[K].KEHTFSSLLCASDAELSETLSLLLPPTVVK.[D]	1xCarbamidomethyl [C10]		2.54965e-07	0	2	7	28	Q03626; P14046	Q03626 [925-954]; P14046 [915-944]	1	3285.73
		FALSE	High	[K].VLIVEPEGIKKEHTFSSLLCASDAELSETLSLLLPPTVVK.[D]	1xCarbamidomethyl [C20]		8.05745e-07	0	2	7	42	Q03626; P14046	Q03626 [915-954]; P14046 [905-944]	2	4363.37
		FALSE	High	[K].SEGYLYTPQASSAEVEMSAYVVLARLTAQPAPSPEDLALSMGTIK.[W]			3.31676e-06	0	2	7	5	Q03626; P14046	Q03626 [1205-1249]; P14046 [1195-1239]	1	4742.36
		FALSE	High	[K].QQKDSGCFR.[S]	1xCarbamidomethyl [C7]		0.0207444	0	4	9	4	Q03626; Q6IE52; M0R5V7; P14046	Q03626 [1086-1094]; Q6IE52 [1050-1058]; M0R5V7 [966-974]; P14046 [1076-1084]	1	1125.51
		FALSE	High	[K].QQNSHGGFSSTQDTVVALDALSKYGAATFSK.[S]			2.62676e-06	0	3	6	4	Q03626; Q6IE52; M0R5V7	Q03626 [1254-1284]; Q6IE52 [1215-1245]; M0R5V7 [1132-1162]	1	3215.56
		FALSE	High	[K].IRLVDIKGDPIPNEQVFIK.[A]			0.00125299	0	1	4	4	Q03626	Q03626 [367-385]	2	2194.26
		FALSE	High	[K].FRVVSMDKNLHPLNELFPLAYIEDPK.[M]			0.000197001	0	2	6	4	Q03626; P14046	Q03626 [146-171]; P14046 [146-171]	2	3085.62
		FALSE	High	[R].GGEFEMMPLGVNK.[S]			0.00583231	0	1	2	2	Q03626	Q03626 [710-722]	0	1408.66
		FALSE	High	[R].VVSMDKNLHPLNELFPLAYIEDPKMNR.[I]			2.58623e-06	0	2	6	3	Q03626; P14046	Q03626 [148-174]; P14046 [148-174]	2	3183.63
		FALSE	High	[R].LPSSEEEESLDINIEGAKHKFSER.[R]			0.00182895	0	2	7	6	Q03626; P14046	Q03626 [94-117]; P14046 [94-117]	2	2744.34
		FALSE	High	[R].LPSSEEEESLDINIEGAKHK.[F]			0.00195637	0	4	9	2	Q03626; Q6IE52; M0R5V7; P14046	Q03626 [94-113]; Q6IE52 [93-112]; M0R5V7 [8-27]; P14046 [94-113]	1	2225.09
		FALSE	High	[R].DMGLTAFTNLK.[I]			0.0174191	0	2	4	3	Q03626; M0R5V7	Q03626 [672-682]; M0R5V7 [580-590]	0	1210.61
		FALSE	High	[K].DPPPKDPVIETIR.[N]			0.0830254	0	3	8	5	Q03626; G3V9J1; P14046	Q03626 [733-745]; G3V9J1 [559-571]; P14046 [723-735]	1	1476.81
		FALSE	High	[R].SSGSLFNNAMK.[G]			0.0027968	0	3	6	16	Q03626; Q6IE52; M0R5V7	Q03626 [1095-1105]; Q6IE52 [1059-1069]; M0R5V7 [975-985]	0	1155.55
		FALSE	High	[K].FSIDTSSISGYSLNIKVYHKEESSCIHSSCTAER.[H]	2xCarbamidomethyl [C25; C30]		0.000236183	0	1	4	9	Q03626	Q03626 [405-438]	2	3892.81
		FALSE	High	[K].QLSFSLSAEPIQGPYKIVILK.[Q]			3.36432e-05	0	3	8	10	Q03626; G3V9J1; P14046	Q03626 [189-209]; G3V9J1 [27-47]; P14046 [189-209]	1	2331.33
		FALSE	High	[R].KDPPPKDPVIETIR.[N]			0.000106318	0	2	7	26	Q03626; P14046	Q03626 [732-745]; P14046 [722-735]	2	1604.9
		FALSE	High	[K].VQTVPLTCNNPK.[G]	1xCarbamidomethyl [C8]		0.00315054	0	3	8	96	Q03626; G3V9J1; P14046	Q03626 [1358-1369]; G3V9J1 [743-754]; P14046 [1348-1359]	0	1370.71
		FALSE	High	[K].SLDKEAIREDNSIHWERPQKPTK.[S]			0.000761926	0	1	4	19	Q03626	Q03626 [1182-1204]	2	2777.43
		FALSE	High	[K].ISLCHGNPSFSSETK.[S]	1xCarbamidomethyl [C4]		1.81803e-06	0	1	4	68	Q03626	Q03626 [266-280]	0	1663.77
		FALSE	High	[K].YGAATFSK.[S]			0.039502	0	5	10	46	Q03626; G3V9J1; Q6IE52; M0R5V7; P14046	Q03626 [1277-1284]; G3V9J1 [662-669]; Q6IE52 [1238-1245]; M0R5V7 [1155-1162]; P14046 [1267-1274]	0	844.42
		FALSE	High	[R].NKVHLSFSPSQSLPASQTHMR.[V]			2.49734e-07	0	4	7	15	Q03626; Q6IE52; M0R5V7; P14046	Q03626 [566-586]; Q6IE52 [559-579]; M0R5V7 [474-494]; P14046 [566-586]	1	2352.19
		FALSE	High	[K].NKESVVFVQTDKPVYKPGQSVK.[F]			2.35894e-07	0	2	2	77	Q03626; M0R5V7	Q03626 [124-145]; M0R5V7 [38-59]	1	2477.34
		FALSE	High	[R].VTASPQSLCGLR.[A]	1xCarbamidomethyl [C9]		0.000275915	0	5	10	45	Q03626; G3V9J1; Q6IE52; M0R5V7; P14046	Q03626 [587-598]; G3V9J1 [425-436]; Q6IE52 [580-591]; M0R5V7 [495-506]; P14046 [587-598]	0	1288.67
		FALSE	High	[K].ESVVFVQTDKPVYKPGQSVK.[F]			2.32851e-05	0	2	2	34	Q03626; M0R5V7	Q03626 [126-145]; M0R5V7 [40-59]	0	2235.2
		FALSE	High	[K].VLIVEPEGIKK.[E]			0.00105606	0	4	9	54	Q03626; Q6IE52; M0R5V7; P14046	Q03626 [915-925]; Q6IE52 [879-889]; M0R5V7 [795-805]; P14046 [905-915]	1	1224.76
		FALSE	High	[R].HTSSWLVTPK.[S]			0.00150211	0	4	9	65	Q03626; Q6IE52; M0R5V7; P14046	Q03626 [867-876]; Q6IE52 [831-840]; M0R5V7 [747-756]; P14046 [857-866]	0	1155.62
		FALSE	High	[K].VYHKEESSCIHSSCTAER.[H]	2xCarbamidomethyl [C9; C14]		1.38314e-07	0	2	7	91	Q03626; P14046	Q03626 [421-438]; P14046 [421-438]	1	2179.95
		FALSE	High	[K].EESSCIHSSCTAER.[H]	2xCarbamidomethyl [C5; C10]		7.35853e-05	0	2	7	31	Q03626; P14046	Q03626 [425-438]; P14046 [425-438]	0	1652.66
		FALSE	High	[K].SLDKEAIR.[E]			0.0446179	0	1	4	44	Q03626	Q03626 [1182-1189]	1	931.521
		FALSE	High	[K].FQVDNSNR.[L]			0.0301505	0	2	5	9	Q03626; G3V9J1	Q03626 [1303-1310]; G3V9J1 [688-695]	0	979.459
		FALSE	High	[K].QSGVKEEHSFTVMEFVLPR.[F]			4.5915e-05	0	5	10	34	Q03626; G3V9J1; Q6IE52; M0R5V7; P14046	Q03626 [210-228]; G3V9J1 [48-66]; Q6IE52 [204-222]; M0R5V7 [119-137]; P14046 [210-228]	1	2220.11
		FALSE	High	[R].LPSSEEEESLDINIEGAK.[H]			1.24694e-07	0	4	9	74	Q03626; Q6IE52; M0R5V7; P14046	Q03626 [94-111]; Q6IE52 [93-110]; M0R5V7 [8-25]; P14046 [94-111]	0	1959.94
		FALSE	High	[K].YMVLVPSQLYTETPEK.[I]			7.28264e-05	0	3	8	19	Q03626; Q6IE52; P14046	Q03626 [31-46]; Q6IE52 [31-46]; P14046 [31-46]	0	1897.96
		FALSE	High	[K].VYDYYETDEVAFAEYSSPCSSDKQNV.[-]	1xCarbamidomethyl [C19]		3.6933e-05	0	3	6	21	Q03626; Q6IE52; M0R5V7	Q03626 [1462-1487]; Q6IE52 [1423-1448]; M0R5V7 [1340-1365]	1	3066.28
		FALSE	High	[K].VYDYYETDEVAFAEYSSPCSSDK.[Q]	1xCarbamidomethyl [C19]		0.000119779	0	3	6	23	Q03626; Q6IE52; M0R5V7	Q03626 [1462-1484]; Q6IE52 [1423-1445]; M0R5V7 [1340-1362]	0	2725.11
		FALSE	High	[K].MLSGFIPLKPTVK.[K]			0.000327381	0	5	10	58	Q03626; G3V9J1; Q6IE52; M0R5V7; P14046	Q03626 [1398-1410]; G3V9J1 [783-795]; Q6IE52 [1359-1371]; M0R5V7 [1276-1288]; P14046 [1388-1400]	0	1430.84
		FALSE	High	[K].QQNSHGGFSSTQDTVVALDALSK.[Y]			7.02316e-05	0	3	6	42	Q03626; Q6IE52; M0R5V7	Q03626 [1254-1276]; Q6IE52 [1215-1237]; M0R5V7 [1132-1154]	0	2390.16
		FALSE	High	[K].LFDELVVDK.[D]			0.012789	0	2	7	4	Q03626; P14046	Q03626 [73-81]; P14046 [73-81]	0	1077.58
		FALSE	High	[K].QLSFSLSAEPIQGPYK.[I]			4.20425e-05	0	5	10	51	Q03626; G3V9J1; Q6IE52; M0R5V7; P14046	Q03626 [189-204]; G3V9J1 [27-42]; Q6IE52 [183-198]; M0R5V7 [98-113]; P14046 [189-204]	0	1764.92
		FALSE	High	[R].LVDIKGDPIPNEQVFIK.[A]			0.000142122	0	3	6	55	Q03626; Q6IE52; M0R5V7	Q03626 [369-385]; Q6IE52 [363-379]; M0R5V7 [278-294]	1	1925.07
		FALSE	High	[R].AHFSVMGDILSSAIK.[N]			1.70617e-05	0	4	9	24	Q03626; Q6IE52; M0R5V7; P14046	Q03626 [959-973]; Q6IE52 [923-937]; M0R5V7 [839-853]; P14046 [949-963]	0	1575.82
		FALSE	High	[R].AHFSVMGDILSSAIK.[N]	1xOxidation [M6]		0.00577229	0	4	9	20	Q03626; Q6IE52; M0R5V7; P14046	Q03626 [959-973]; Q6IE52 [923-937]; M0R5V7 [839-853]; P14046 [949-963]	0	1591.81
		FALSE	High	[K].TPLVTIQSSGSFSQK.[F]			1.88274e-05	0	1	4	107	Q03626	Q03626 [1288-1302]	0	1579.83
		FALSE	High	[K].FSIDTSSISGYSLNIK.[V]			8.03631e-05	0	2	5	51	Q03626; Q6IE52	Q03626 [405-420]; Q6IE52 [399-414]	0	1731.88
		FALSE	High	[K].VHLSFSPSQSLPASQTHMR.[V]			1.42497e-06	0	4	7	71	Q03626; Q6IE52; M0R5V7; P14046	Q03626 [568-586]; Q6IE52 [561-579]; M0R5V7 [476-494]; P14046 [568-586]	0	2110.05
		FALSE	High	[R].LTAQPAPSPEDLALSMGTIK.[W]			1.15664e-05	0	2	7	38	Q03626; P14046	Q03626 [1230-1249]; P14046 [1220-1239]	0	2040.07
		FALSE	High	[R].HGIPFFVK.[VI]			0.0127232	0	5	10	46	Q03626; G3V9J1; Q6IE52; M0R5V7; P14046	Q03626 [359-366]; G3V9J1 [197-204]; Q6IE52 [353-360]; M0R5V7 [268-275]; P14046 [359-366]	0	944.535
		FALSE	High	[K].VLIVEPEGIK.[K]			0.00356737	0	4	9	29	Q03626; Q6IE52; M0R5V7; P14046	Q03626 [915-924]; Q6IE52 [879-888]; M0R5V7 [795-804]; P14046 [905-914]	0	1096.66
		FALSE	High	[K].ALGYLR.[A]			0.108709	0.000794481	4	9	52	Q03626; Q6IE52; M0R5V7; P14046	Q03626 [1017-1022]; Q6IE52 [981-986]; M0R5V7 [897-902]; P14046 [1007-1012]	0	692.409
		FALSE	High	[K].TENGLK.[QN]			0.172607	0.00224961	5	13	23	Q03626; G3V9J1; Q6IE52; M0R5V7; P14046	Q03626 [183-188]; G3V9J1 [21-26]; Q6IE52 [177-182]; M0R5V7 [92-97]; P14046 [183-188]	0	661.352
		FALSE	High	[K].QQPAFALK.[V]			0.163204	0.00224961	5	10	24	Q03626; G3V9J1; Q6IE52; M0R5V7; P14046	Q03626 [1350-1357]; G3V9J1 [735-742]; Q6IE52 [1311-1318]; M0R5V7 [1228-1235]; P14046 [1340-1347]	0	902.509
		FALSE	High	[K].NLQPAIVK.[V]			0.15942	0.00224961	5	10	13	Q03626; G3V9J1; Q6IE52; M0R5V7; P14046	Q03626 [1454-1461]; G3V9J1 [839-846]; Q6IE52 [1415-1422]; M0R5V7 [1332-1339]; P14046 [1444-1451]	0	882.541
		FALSE	High	[R].YNMPLEK.[Q]			0.146436	0.00224961	1	4	20	Q03626	Q03626 [1343-1349]	0	894.439
		FALSE	High	[K].DSGCFR.[S]	1xCarbamidomethyl [C4]		0.195496	0.00404498	4	9	10	Q03626; Q6IE52; M0R5V7; P14046	Q03626 [1089-1094]; Q6IE52 [1053-1058]; M0R5V7 [969-974]; P14046 [1079-1084]	0	741.298
		FALSE	High	[K].SKALGYLR.[A]			0.203679	0.00437636	4	9	5	Q03626; Q6IE52; M0R5V7; P14046	Q03626 [1015-1022]; Q6IE52 [979-986]; M0R5V7 [895-902]; P14046 [1005-1012]	1	907.536
		FALSE	High	[R].NKFLFLK.[A]			0.216005	0.00540949	5	10	9	Q03626; G3V9J1; Q6IE52; M0R5V7; P14046	Q03626 [346-352]; G3V9J1 [184-190]; Q6IE52 [340-346]; M0R5V7 [255-261]; P14046 [346-352]	1	909.556
		FALSE	High	[K].IKHPTYCYEMNMVVLSAPAVESELSPR.[G]	1xCarbamidomethyl [C7]; 1xOxidation [M10]		0.225902	0.00607864	1	2	1	Q03626	Q03626 [683-709]	1	3137.51
		FALSE	High	[R].EKDVYR.[Y]			0.261202	0.00939091	4	9	8	Q03626; Q6IE52; M0R5V7; P14046	Q03626 [663-668]; Q6IE52 [656-661]; M0R5V7 [571-576]; P14046 [652-657]	1	809.415
FALSE	High	Master Protein	-4.29132e+18	66	P01026	Complement C3 OS=Rattus norvegicus OX=10116 GN=C3 PE=1 SV=3	MGPTSGSQLLVLLLLLASSLLALGSPMYSIITPNVLRLESEETFILEAHDAQGDVPVTVTVQDFLKKQVLTSEKTVLTGATGHLNRVFIKIPASKEFNADKGHKYVTVVANFGATVVEKAVLVSFQSGYLFIQTDKTIYTPGSTVFYRIFTVDNNLLPVGKTVVIVIETPDGVPIKRDILSSHNQYGILPLSWNIPELVNMGQWKIRAFYEHAPKQTFSAEFEVKEYVLPSFEVLVEPTEKFYYIHGPKGLEVSITARFLYGKNVDGTAFVIFGVQDEDKKISLALSLTRVLIEDGSGEAVLSRKVLMDGVRPSSPEALVGKSLYVSVTVILHSGSDMVEAERSGIPIVTSPYQIHFTKTPKFFKPAMPFDLMVFVTNPDGSPARRVPVVTQGSDAQAL…	>sp|P01026|CO3_RAT Complement C3 OS=Rattus norvegicus OX=10116 GN=C3 PE=1 SV=3	0	1078.61	0	69.7535	124	2805	1	1	1	1663	186.3	6.54				2.28249e+07	2.13314e+07		5.32616e+07	4.79034e+07	4.30073e+07										7.91933e+07						2.53654e+07	56276268
	Checked	Protein Group ID	# Proteins	# Unique Peptides	# Peptides	# PSMs	Group Description
	FALSE	66	3	1	124	2805	[Master Protein] Complement C3 OS=Rattus norvegicus OX=10116 GN=C3 PE=1 SV=3	Not Found
		Checked	Confidence	Annotated Sequence	Modifications	Modifications in Master Proteins	Qvality PEP	Qvality q-value	# Protein Groups	# Proteins	# PSMs	Master Protein Accessions	Positions in Master Proteins	# Missed Cleavages	Theo. MH+ [Da]
		FALSE	High	[R].KVLMDGVRPSSPEALVGK.[S]			0.0182442	0	2	3	12	M0RBF1; P01026	M0RBF1 [305-322]; P01026 [305-322]	1	1883.04
		FALSE	High	[K].LEEPYLTK.[F]			0.0233425	0	2	3	19	M0RBF1; P01026	M0RBF1 [1202-1209]; P01026 [1202-1209]	0	992.53
		FALSE	High	[K].QTFSAEFEVK.[E]			0.00837532	0	2	3	21	M0RBF1; P01026	M0RBF1 [216-225]; P01026 [216-225]	0	1185.58
		FALSE	High	[K].KGYTQQLAFK.[Q]			0.000344795	0	2	3	25	M0RBF1; P01026	M0RBF1 [1051-1060]; P01026 [1051-1060]	1	1183.65
		FALSE	High	[R].FYHPEKDDGMLSK.[L]			0.00952991	0	2	3	4	M0RBF1; P01026	M0RBF1 [1492-1504]; P01026 [1492-1504]	1	1566.73
		FALSE	High	[R].LITQGESCLK.[A]	1xCarbamidomethyl [C8]		0.00713542	0	2	3	39	M0RBF1; P01026	M0RBF1 [713-722]; P01026 [713-722]	0	1148.6
		FALSE	High	[R].SHFPESWLWTIEELKEPEK.[N]			0.00127923	0	2	3	32	M0RBF1; P01026	M0RBF1 [765-783]; P01026 [765-783]	1	2385.18
		FALSE	High	[R].NTKEADVSLTAFVLIALQEAR.[D]			1.54615e-05	0	2	3	23	M0RBF1; P01026	M0RBF1 [1135-1155]; P01026 [1135-1155]	1	2289.24
		FALSE	High	[K].AGEYLEASYLNLQRPYTVAIAGYALALMNK.[L]			0.0439448	0	2	3	2	M0RBF1; P01026	M0RBF1 [1172-1201]; P01026 [1172-1201]	0	3303.71
		FALSE	High	[K].YVTVVANFGATVVEK.[A]			0.0006129	0	2	3	10	M0RBF1; P01026	M0RBF1 [105-119]; P01026 [105-119]	0	1596.86
		FALSE	High	[K].VHQFFNVGLIQPGSVK.[V]			0.000119159	0	2	3	18	M0RBF1; P01026	M0RBF1 [1463-1478]; P01026 [1463-1478]	0	1769.97
		FALSE	High	[K].DSITTWEILAVSLSDKK.[G]			7.84107e-06	0	2	3	37	M0RBF1; P01026	M0RBF1 [797-813]; P01026 [797-813]	1	1906.02
		FALSE	High	[K].EYVLPSFEVLVEPTEK.[F]			0.000111974	0	2	3	38	M0RBF1; P01026	M0RBF1 [226-241]; P01026 [226-241]	0	1878.97
		FALSE	High	[K].QCEDLGAFTETMVVFGCPN.[-]	2xCarbamidomethyl [C2; C17]		0.00421002	0	2	3	10	M0RBF1; P01026	M0RBF1 [1645-1663]; P01026 [1645-1663]	0	2174.92
		FALSE	High	[K].QYLMWGLSSDLWGEKPNTSYIIGK.[D]			0.00130602	0	2	3	3	M0RBF1; P01026	M0RBF1 [1601-1624]; P01026 [1601-1624]	0	2786.39
		FALSE	High	[R].LESEETFILEAHDAQGDVPVTVTVQDFLK.[K]			8.37654e-05	0	2	3	22	M0RBF1; P01026	M0RBF1 [38-66]; P01026 [38-66]	0	3230.61
		FALSE	High	[R].EVVADSVWVDVKDSCVGTLVVK.[G]	1xCarbamidomethyl [C15]		3.32109e-07	0	2	3	19	M0RBF1; P01026	M0RBF1 [544-565]; P01026 [544-565]	1	2404.24
		FALSE	High	[R].SHFPESWLWTIEELKEPEKNGISTK.[V]			0.000918182	0	2	3	67	M0RBF1; P01026	M0RBF1 [765-789]; P01026 [765-789]	2	2985.5
		FALSE	High	[K].SLYVSVTVILHSGSDMVEAER.[S]			0.000402796	0	2	3	18	M0RBF1; P01026	M0RBF1 [323-343]; P01026 [323-343]	0	2292.15
		FALSE	High	[K].AVLVSFQSGYLFIQTDK.[T]			0.00112381	0	2	3	25	M0RBF1; P01026	M0RBF1 [120-136]; P01026 [120-136]	0	1916.02
		FALSE	High	[R].ILLQGTPVAQMAEDAVDGER.[L]			3.6933e-05	0	2	3	30	M0RBF1; P01026	M0RBF1 [980-999]; P01026 [980-999]	0	2113.06
		FALSE	High	[R].LESEETFILEAHDAQGDVPVTVTVQDFLKK.[Q]			1.17022e-06	0	2	3	46	M0RBF1; P01026	M0RBF1 [38-67]; P01026 [38-67]	1	3358.71
		FALSE	High	[K].GKQYLMWGLSSDLWGEKPNTSYIIGK.[D]			6.81709e-06	0	2	3	7	M0RBF1; P01026	M0RBF1 [1599-1624]; P01026 [1599-1624]	1	2971.5
		FALSE	High	[R].NRWEEPGQQLYNVEATSYALLALLLLK.[D]			8.48608e-07	0	2	3	25	M0RBF1; P01026	M0RBF1 [1218-1244]; P01026 [1218-1244]	1	3132.67
		FALSE	High	[R].NRWEEPGQQLYNVEATSYALLALLLLKDFDSVPPVVR.[W]			7.84138e-10	0	2	3	41	M0RBF1; P01026	M0RBF1 [1218-1254]; P01026 [1218-1254]	2	4244.24
		FALSE	High	[K].LTTIELSDDFDEYIMTIEQVIK.[S]	1xOxidation [M15]		0.0106763	0	2	3	3	M0RBF1; P01026	M0RBF1 [1549-1570]; P01026 [1549-1570]	0	2632.29
		FALSE	High	[K].LTTIELSDDFDEYIMTIEQVIK.[S]			0.000168632	0	2	3	47	M0RBF1; P01026	M0RBF1 [1549-1570]; P01026 [1549-1570]	0	2616.3
		FALSE	High	[K].EADVSLTAFVLIALQEAR.[D]			5.9886e-06	0	2	3	64	M0RBF1; P01026	M0RBF1 [1138-1155]; P01026 [1138-1155]	0	1946.06
		FALSE	High	[K].AGEYLEASYLNLQRPYTVAIAGYALALMNKLEEPYLTK.[F]			1.03469e-07	0	2	3	9	M0RBF1; P01026	M0RBF1 [1172-1209]; P01026 [1172-1209]	1	4277.22
		FALSE	High	[R].WEEPGQQLYNVEATSYALLALLLLKDFDSVPPVVR.[W]			2.3045e-05	0	2	3	7	M0RBF1; P01026	M0RBF1 [1220-1254]; P01026 [1220-1254]	1	3974.09
		FALSE	High	[R].TDAGQEAK.[I]			0.0719083	0	2	3	23	M0RBF1; P01026	M0RBF1 [478-485]; P01026 [478-485]	0	819.384
		FALSE	High	[K].FFKPAMPFDLMVFVTNPDGSPAR.[R]			0.00144861	0	2	3	10	M0RBF1; P01026	M0RBF1 [363-385]; P01026 [363-385]	0	2584.27
		FALSE	High	[K].TKLTTIELSDDFDEYIMTIEQVIK.[S]			0.00269723	0	2	3	9	M0RBF1; P01026	M0RBF1 [1547-1570]; P01026 [1547-1570]	1	2845.44
		FALSE	High	[R].NTKEADVSLTAFVLIALQEARDICEGQVNSLPGSINK.[A]	1xCarbamidomethyl [C24]		2.02973e-07	0	2	3	22	M0RBF1; P01026	M0RBF1 [1135-1171]; P01026 [1135-1171]	2	4001.06
		FALSE	High	[R].EPGQDLVVLSLPITPEFIPSFR.[L]			1.02135e-05	0	2	3	31	M0RBF1; P01026	M0RBF1 [508-529]; P01026 [508-529]	0	2454.33
		FALSE	High	[R].DILSSHNQYGILPLSWNIPELVNMGQWK.[I]			1.3653e-05	0	2	3	39	M0RBF1; P01026	M0RBF1 [178-205]; P01026 [178-205]	0	3252.65
		FALSE	High	[R].QVREPGQDLVVLSLPITPEFIPSFR.[L]			2.51031e-07	0	2	3	3	M0RBF1; P01026	M0RBF1 [505-529]; P01026 [505-529]	1	2837.56
		FALSE	High	[R].VPVVTQGSDAQALTQDDGVAK.[L]			8.33323e-05	0	2	3	2	M0RBF1; P01026	M0RBF1 [387-407]; P01026 [387-407]	0	2099.06
		FALSE	High	[R].DNRQPAPGHQTTLRIEGNQGAR.[V]			9.88768e-05	0	2	3	3	M0RBF1; P01026	M0RBF1 [570-591]; P01026 [570-591]	2	2416.22
		FALSE	High	[R].KCCEDGMR.[D]	2xCarbamidomethyl [C2; C3]		0.0962262	0	2	3	1	M0RBF1; P01026	M0RBF1 [692-699]; P01026 [692-699]	1	1055.41
		FALSE	High	[K].ISHSEEDCLSFKVHQFFNVGLIQPGSVK.[V]	1xCarbamidomethyl [C8]		0.00457344	0	2	3	4	M0RBF1; P01026	M0RBF1 [1451-1478]; P01026 [1451-1478]	1	3202.6
		FALSE	High	[R].ILLQGTPVAQMAEDAVDGERLK.[H]			1.13439e-06	0	2	3	1	M0RBF1; P01026	M0RBF1 [980-1001]; P01026 [980-1001]	1	2354.24
		FALSE	High	[R].RVPVVTQGSDAQALTQDDGVAKLSVNTPNNR.[Q]			0.00667162	0	2	3	1	M0RBF1; P01026	M0RBF1 [386-416]; P01026 [386-416]	2	3250.68
		FALSE	High	[K].DSITTWEILAVSLSDK.[K]			0.00253471	0	2	3	2	M0RBF1; P01026	M0RBF1 [797-812]; P01026 [797-812]	0	1777.92
		FALSE	High	[R].QEALELIK.[K]			0.0673984	0	2	3	3	M0RBF1; P01026	M0RBF1 [1043-1050]; P01026 [1043-1050]	0	943.546
		FALSE	High	[K].SSVAVPYVIVPLKIGLQEVEVK.[A]			1.78072e-06	0	2	3	20	M0RBF1; P01026	M0RBF1 [892-913]; P01026 [892-913]	1	2367.39
		FALSE	High	[R].TLDPEHLNQGGVQR.[E]			0.0231043	0	1	1	10	P01026	P01026 [946-959]	0	1563.79
		FALSE	High	[R].VGLVAVDKGVFVLNK.[K]			1.83457e-05	0	2	3	20	M0RBF1; P01026	M0RBF1 [592-606]; P01026 [592-606]	1	1557.94
		FALSE	High	[K].FLNTAKDR.[N]			0.0911715	0	2	3	10	M0RBF1; P01026	M0RBF1 [1210-1217]; P01026 [1210-1217]	1	964.521
		FALSE	High	[R].QPAPGHQTTLRIEGNQGAR.[V]			0.00418828	0	2	3	11	M0RBF1; P01026	M0RBF1 [573-591]; P01026 [573-591]	1	2031.05
		FALSE	High	[K].IWDVVEKADIGCTPGSGK.[N]	1xCarbamidomethyl [C12]		2.42709e-05	0	2	3	17	M0RBF1; P01026	M0RBF1 [615-632]; P01026 [615-632]	1	1931.95
		FALSE	High	[K].AAVFNHFISDGVKK.[I]			0.000253958	0	2	3	19	M0RBF1; P01026	M0RBF1 [914-927]; P01026 [914-927]	1	1532.82
		FALSE	High	[K].VLMDGVRPSSPEALVGK.[S]			0.0650832	0	2	3	2	M0RBF1; P01026	M0RBF1 [306-322]; P01026 [306-322]	0	1754.95
		FALSE	High	[K].QNEGFSLTAK.[G]			0.00607867	0	2	3	18	M0RBF1; P01026	M0RBF1 [1326-1335]; P01026 [1326-1335]	0	1094.55
		FALSE	High	[K].VYSYYNLEESCTR.[F]	1xCarbamidomethyl [C11]		0.000359391	0	2	3	7	M0RBF1; P01026	M0RBF1 [1479-1491]; P01026 [1479-1491]	0	1683.73
		FALSE	High	[R].LDKACEPGVDYVYK.[T]	1xCarbamidomethyl [C5]		0.0146982	0	2	3	3	M0RBF1; P01026	M0RBF1 [1533-1546]; P01026 [1533-1546]	1	1656.79
		FALSE	High	[K].SSVAVPYVIVPLKIGLQEVEVKAAVFNHFISDGVK.[K]			0.0075529	0	2	3	5	M0RBF1; P01026	M0RBF1 [892-926]; P01026 [892-926]	2	3753.1
		FALSE	High	[K].ACEPGVDYVYK.[T]	1xCarbamidomethyl [C2]		0.0100869	0	2	3	8	M0RBF1; P01026	M0RBF1 [1536-1546]; P01026 [1536-1546]	0	1300.59
		FALSE	High	[K].NYAGVFMDAGLTFK.[T]			0.00030605	0	2	3	9	M0RBF1; P01026	M0RBF1 [633-646]; P01026 [633-646]	0	1533.74
		FALSE	High	[R].SEETKQNEGFSLTAK.[G]			3.34693e-05	0	2	3	19	M0RBF1; P01026	M0RBF1 [1321-1335]; P01026 [1321-1335]	1	1668.81
		FALSE	High	[R].DHVLGLAR.[S]			0.0966986	0	2	3	21	M0RBF1; P01026	M0RBF1 [741-748]; P01026 [741-748]	0	880.5
		FALSE	High	[K].ISHSEEDCLSFK.[V]	1xCarbamidomethyl [C8]		0.0018101	0	2	3	38	M0RBF1; P01026	M0RBF1 [1451-1462]; P01026 [1451-1462]	0	1451.65
		FALSE	High	[K].GKGQGTLSVVTVYHAK.[V]			0.00057297	0	2	3	31	M0RBF1; P01026	M0RBF1 [1336-1351]; P01026 [1336-1351]	1	1644.91
		FALSE	High	[R].VGLVAVDK.[G]			0.0164608	0	2	3	21	M0RBF1; P01026	M0RBF1 [592-599]; P01026 [592-599]	0	800.488
		FALSE	High	[K].RQEALELIKK.[G]			0.00445663	0	2	3	25	M0RBF1; P01026	M0RBF1 [1042-1051]; P01026 [1042-1051]	2	1227.74
		FALSE	High	[K].TVLTGATGHLNR.[V]			0.000148138	0	2	3	44	M0RBF1; P01026	M0RBF1 [75-86]; P01026 [75-86]	0	1239.68
		FALSE	High	[R].VLIEDGSGEAVLSRK.[V]			5.17281e-05	0	2	3	24	M0RBF1; P01026	M0RBF1 [291-305]; P01026 [291-305]	1	1572.86
		FALSE	High	[R].CAEENCFMHQSQDQVSLNER.[L]	2xCarbamidomethyl [C1; C6]		4.27574e-06	0	2	3	23	M0RBF1; P01026	M0RBF1 [1513-1532]; P01026 [1513-1532]	0	2482.02
		FALSE	High	[K].GQGTLSVVTVYHAK.[V]			0.000584971	0	2	3	36	M0RBF1; P01026	M0RBF1 [1338-1351]; P01026 [1338-1351]	0	1459.79
		FALSE	High	[R].DICEGQVNSLPGSINK.[A]	1xCarbamidomethyl [C3]		5.25387e-05	0	2	3	49	M0RBF1; P01026	M0RBF1 [1156-1171]; P01026 [1156-1171]	0	1730.84
		FALSE	High	[R].YYQTIEIPPK.[S]			0.00863903	0	2	3	28	M0RBF1; P01026	M0RBF1 [882-891]; P01026 [882-891]	0	1251.66
		FALSE	High	[K].IGLQEVEVK.[A]			0.0109554	0	2	3	22	M0RBF1; P01026	M0RBF1 [905-913]; P01026 [905-913]	0	1014.58
		FALSE	High	[K].DSCVGTLVVK.[G]	1xCarbamidomethyl [C3]		0.0196051	0	2	3	47	M0RBF1; P01026	M0RBF1 [556-565]; P01026 [556-565]	0	1077.56
		FALSE	High	[R].QEALELIKK.[G]			0.0342542	0	2	3	7	M0RBF1; P01026	M0RBF1 [1043-1051]; P01026 [1043-1051]	1	1071.64
		FALSE	High	[R].RVPVVTQGSDAQALTQDDGVAK.[L]			8.45324e-08	0	2	3	35	M0RBF1; P01026	M0RBF1 [386-407]; P01026 [386-407]	1	2255.16
		FALSE	High	[K].LCHNEMCR.[C]	2xCarbamidomethyl [C2; C7]		0.03408	0	2	3	32	M0RBF1; P01026	M0RBF1 [1505-1512]; P01026 [1505-1512]	0	1119.45
		FALSE	High	[K].SGSDEVQAGQERR.[F]			0.00180075	0	2	3	26	M0RBF1; P01026	M0RBF1 [1571-1583]; P01026 [1571-1583]	1	1418.66
		FALSE	High	[K].SGSDEVQAGQER.[R]			0.00041337	0	2	3	32	M0RBF1; P01026	M0RBF1 [1571-1582]; P01026 [1571-1582]	0	1262.56
		FALSE	High	[R].DNRQPAPGHQTTLR.[I]			7.96395e-06	0	2	3	47	M0RBF1; P01026	M0RBF1 [570-583]; P01026 [570-583]	1	1590.81
		FALSE	High	[R].QPAPGHQTTLR.[I]			0.00447975	0	2	3	13	M0RBF1; P01026	M0RBF1 [573-583]; P01026 [573-583]	0	1205.64
		FALSE	High	[K].TNQGLQTDQR.[E]			0.00401841	0	2	3	24	M0RBF1; P01026	M0RBF1 [647-656]; P01026 [647-656]	0	1160.57
		FALSE	High	[K].EFNADKGHK.[Y]			0.0143244	0	2	3	37	M0RBF1; P01026	M0RBF1 [96-104]; P01026 [96-104]	1	1045.51
		FALSE	High	[K].KQVLTSEK.[T]			0.00799473	0	2	3	31	M0RBF1; P01026	M0RBF1 [67-74]; P01026 [67-74]	1	932.541
		FALSE	High	[R].AFYEHAPK.[Q]			0.0580004	0	2	3	82	M0RBF1; P01026	M0RBF1 [208-215]; P01026 [208-215]	0	962.473
		FALSE	High	[K].LSVNTPNNR.[Q]			0.0229862	0	2	3	25	M0RBF1; P01026	M0RBF1 [408-416]; P01026 [408-416]	0	1014.53
		FALSE	High	[K].EGIPDAR.[Q]			0.0697922	0	2	3	59	M0RBF1; P01026	M0RBF1 [428-434]; P01026 [428-434]	0	757.384
		FALSE	High	[R].YISKYEMDK.[A]			0.0704908	0	2	3	1	M0RBF1; P01026	M0RBF1 [1428-1436]; P01026 [1428-1436]	1	1176.56
		FALSE	High	[K].ADIGCTPGSGK.[N]	1xCarbamidomethyl [C5]		0.00199733	0	2	3	31	M0RBF1; P01026	M0RBF1 [622-632]; P01026 [622-632]	0	1062.49
		FALSE	High	[R].VTIKPAPETAKKPQDAK.[S]			1.07568e-05	0	2	3	12	M0RBF1; P01026	M0RBF1 [1365-1381]; P01026 [1365-1381]	1	1822.04
		FALSE	High	[R].VTIKPAPETAK.[K]			0.000773864	0	2	3	55	M0RBF1; P01026	M0RBF1 [1365-1375]; P01026 [1365-1375]	0	1154.68
		FALSE	High	[R].IFTVDNNLLPVGK.[T]			0.000368826	0	2	3	21	M0RBF1; P01026	M0RBF1 [149-161]; P01026 [149-161]	0	1429.8
		FALSE	High	[K].TVVIVIETPDGVPIKR.[D]			1.60538e-06	0	2	3	48	M0RBF1; P01026	M0RBF1 [162-177]; P01026 [162-177]	1	1736.03
		FALSE	High	[K].TIYTPGSTVFYR.[I]			0.00154153	0	2	3	22	M0RBF1; P01026	M0RBF1 [137-148]; P01026 [137-148]	0	1404.72
		FALSE	High	[R].VGLVAVDKGVFVLNKK.[N]			7.14263e-06	0	2	3	35	M0RBF1; P01026	M0RBF1 [592-607]; P01026 [592-607]	2	1686.03
		FALSE	High	[R].LLWESGSLLR.[S]			0.00342265	0	2	3	26	M0RBF1; P01026	M0RBF1 [1311-1320]; P01026 [1311-1320]	0	1173.66
		FALSE	High	[R].VELLHNPAFCSMATAK.[K]	1xCarbamidomethyl [C10]		0.00052194	0	2	3	20	M0RBF1; P01026	M0RBF1 [864-879]; P01026 [864-879]	0	1788.88
		FALSE	High	[K].SSVAVPYVIVPLK.[I]			0.0018101	0	2	3	32	M0RBF1; P01026	M0RBF1 [892-904]; P01026 [892-904]	0	1371.82
		FALSE	High	[R].SGIPIVTSPYQIHFTK.[T]			2.22239e-05	0	2	3	39	M0RBF1; P01026	M0RBF1 [344-359]; P01026 [344-359]	0	1787.97
		FALSE	High	[K].NVDGTAFVIFGVQDEDKK.[I]			8.65255e-06	0	2	3	39	M0RBF1; P01026	M0RBF1 [264-281]; P01026 [264-281]	1	1981.99
		FALSE	High	[K].NTLIIYLEK.[I]			0.0405183	0	2	3	31	M0RBF1; P01026	M0RBF1 [1442-1450]; P01026 [1442-1450]	0	1106.65
		FALSE	High	[R].SDVDEDIIPEEDIISR.[S]			2.41455e-05	0	2	3	31	M0RBF1; P01026	M0RBF1 [749-764]; P01026 [749-764]	0	1844.88
		FALSE	High	[K].VMNIFLK.[D]			0.0554356	0	2	3	31	M0RBF1; P01026	M0RBF1 [790-796]; P01026 [790-796]	0	864.501
		FALSE	High	[R].EVVADSVWVDVK.[D]			0.00150991	0	2	3	26	M0RBF1; P01026	M0RBF1 [544-555]; P01026 [544-555]	0	1345.7
		FALSE	High	[R].LVAYYTLIGANGQR.[E]			0.000162624	0	2	3	52	M0RBF1; P01026	M0RBF1 [530-543]; P01026 [530-543]	0	1538.83
		FALSE	High	[K].DLNMDVSLHLPSR.[S]			0.00071599	0	2	3	12	M0RBF1; P01026	M0RBF1 [1291-1303]; P01026 [1291-1303]	0	1496.75
		FALSE	High	[K].AAVFNHFISDGVK.[K]			0.000219653	0	2	3	50	M0RBF1; P01026	M0RBF1 [914-926]; P01026 [914-926]	0	1404.73
		FALSE	High	[R].AVLFNYR.[E]			0.101049	0	2	3	10	M0RBF1; P01026	M0RBF1 [849-855]; P01026 [849-855]	0	882.483
		FALSE	High	[R].VLIEDGSGEAVLSR.[K]			5.7378e-05	0	2	3	39	M0RBF1; P01026	M0RBF1 [291-304]; P01026 [291-304]	0	1444.76
		FALSE	High	[R].VELKPGDNLNVNFHLR.[T]			8.39857e-07	0	2	3	42	M0RBF1; P01026	M0RBF1 [462-477]; P01026 [462-477]	0	1865
		FALSE	High	[K].DFDSVPPVVR.[W]			0.0252075	0	2	3	47	M0RBF1; P01026	M0RBF1 [1245-1254]; P01026 [1245-1254]	0	1130.58
		FALSE	High	[K].IWDVVEK.[A]			0.0867944	0	2	3	13	M0RBF1; P01026	M0RBF1 [615-621]; P01026 [615-621]	0	888.483
		FALSE	High	[R].YYTYLVMNK.[G]			0.0263964	0	2	3	13	M0RBF1; P01026	M0RBF1 [488-496]; P01026 [488-496]	0	1194.59
		FALSE	High	[K].VRVELLHNPAFCSMATAK.[K]	1xCarbamidomethyl [C12]		0.000628989	0	2	3	21	M0RBF1; P01026	M0RBF1 [862-879]; P01026 [862-879]	1	2044.05
		FALSE	High	[K].GVFVLNKK.[N]			0.116345	0.000794481	2	3	3	M0RBF1; P01026	M0RBF1 [600-607]; P01026 [600-607]	1	904.561
		FALSE	High	[R].NEQVEIR.[A]			0.128119	0.00156677	2	3	3	M0RBF1; P01026	M0RBF1 [842-848]; P01026 [842-848]	0	887.458
		FALSE	High	[K].GYTQQLAFK.[Q]			0.136348	0.00194309	2	3	3	M0RBF1; P01026	M0RBF1 [1052-1060]; P01026 [1052-1060]	0	1055.55
		FALSE	High	[K].NKLTQSK.[I]			0.167848	0.00224961	2	3	25	M0RBF1; P01026	M0RBF1 [608-614]; P01026 [608-614]	1	818.473
		FALSE	High	[R].IFTVDNNLLPVGKTVVIVIETPDGVPIKR.[D]			0.167066	0.00224961	2	3	1	M0RBF1; P01026	M0RBF1 [149-177]; P01026 [149-177]	2	3146.82
		FALSE	High	[R].LPYSVVR.[N]			0.149945	0.00224961	2	3	15	M0RBF1; P01026	M0RBF1 [835-841]; P01026 [835-841]	0	833.488
		FALSE	High	[RK].NALKLQK.[GL]			0.189325	0.00297036	2	5	2	M0RBF1; P01026	M0RBF1 [1592-1598]; P01026 [1592-1598]	1	814.515
		FALSE	High	[R].IEGNQGAR.[V]			0.220908	0.00540949	2	3	6	M0RBF1; P01026	M0RBF1 [584-591]; P01026 [584-591]	0	844.427
		FALSE	High	[R].RFISHVK.[C]			0.215035	0.00540949	2	3	3	M0RBF1; P01026	M0RBF1 [1583-1589]; P01026 [1583-1589]	1	886.526
		FALSE	High	[K].AGQYTDK.[G]			0.222894	0.00575778	2	3	9	M0RBF1; P01026	M0RBF1 [682-688]; P01026 [682-688]	0	782.368
		FALSE	High	[K].QVLTSEK.[T]			0.225902	0.00607864	2	3	19	M0RBF1; P01026	M0RBF1 [68-74]; P01026 [68-74]	0	804.446
		FALSE	High	[R].YYQTIEIPPKSSVAVPYVIVPLK.[I]			0.239318	0.00740816	2	3	3	M0RBF1; P01026	M0RBF1 [882-904]; P01026 [882-904]	1	2604.47
FALSE	High	Master Protein	-7.42602e+18	21	P12346	Serotransferrin OS=Rattus norvegicus OX=10116 GN=Tf PE=1 SV=3	MRFAVGALLACAALGLCLAVPDKTVKWCAVSEHENTKCISFRDHMKTVLPADGPRLACVKKTSYQDCIKAISGGEADAITLDGGWVYDAGLTPNNLKPVAAEFYGSLEHPQTHYLAVAVVKKGTDFQLNQLQGKKSCHTGLGRSAGWIIPIGLLFCNLPEPRKPLEKAVASFFSGSCVPCADPVAFPQLCQLCPGCGCSPTQPFFGYVGAFKCLRDGGGDVAFVKHTTIFEVLPQKADRDQYELLCLDNTRKPVDQYEDCYLARIPSHAVVARNGDGKEDLIWEILKVAQEHFGKGKSKDFQLFGSPLGKDLLFKDSAFGLLRVPPRMDYRLYLGHSYVTAIRNQREGVCPEGSIDSAPVKWCALSHQERAKCDEWSVSSNGQIECESAESTEDCIDKI…	>sp|P12346|TRFE_RAT Serotransferrin OS=Rattus norvegicus OX=10116 GN=Tf PE=1 SV=3	0	1072.61	0	76.0745	84	3209	4	83	1	698	76.3	7.28		8.97767e+08	8.3966e+08	8.96423e+08	8.64782e+08	1.38071e+09	1.38872e+09	1.32876e+09	1.2997e+09	2.24774e+09	1.17947e+09	1.78581e+09	2.78664e+09	1.04616e+09	1.36797e+09	2.77941e+09	1.5523e+09	1.58883e+09	2.44648e+09	3.00665e+09	2.30183e+09	3.05503e+09	1.50701e+09	2.6419e+09	1.35825e+09	1.57674e+09	2.25513e+09	2.44512e+09	1.05224e+09
	Checked	Protein Group ID	# Proteins	# Unique Peptides	# Peptides	# PSMs	Group Description
	FALSE	21	2	83	84	3209	[Master Protein] Serotransferrin OS=Rattus norvegicus OX=10116 GN=Tf PE=1 SV=3
		Checked	Confidence	Annotated Sequence	Modifications	Modifications in Master Proteins	Qvality PEP	Qvality q-value	# Protein Groups	# Proteins	# PSMs	Master Protein Accessions	Positions in Master Proteins	# Missed Cleavages	Theo. MH+ [Da]
		FALSE	High	[K].KPVTEFATCHLAQAPNHVVVSR.[K]	1xCarbamidomethyl [C9]		5.24063e-11	0	1	2	59	P12346	P12346 [588-609]	0	2461.28
		FALSE	High	[K].KPVTEFATCHLAQAPNHVVVSRK.[E]	1xCarbamidomethyl [C9]		5.19969e-05	0	1	2	7	P12346	P12346 [588-610]	1	2589.37
		FALSE	High	[R].INHCKFDEFFSQGCAPGYK.[K]	2xCarbamidomethyl [C4; C14]		4.29796e-06	0	1	2	19	P12346	P12346 [492-510]	1	2305.02
		FALSE	High	[R].EGYNGYTGAFQCLVEKGDVAFVK.[H]	1xCarbamidomethyl [C12]		7.36824e-06	0	1	2	42	P12346	P12346 [531-553]	1	2552.21
		FALSE	High	[K].DFQLFGSPLGK.[D]			0.0053138	0	1	2	31	P12346	P12346 [300-310]	0	1208.63
		FALSE	High	[K].SKDFQLFGSPLGK.[D]			0.000119159	0	1	2	52	P12346	P12346 [298-310]	1	1423.76
		FALSE	High	[K].DLKQEDFQLLCPDGTKKPVTEFATCHLAQAPNHVVVSR.[K]	2xCarbamidomethyl [C11; C25]		3.53883e-08	0	1	2	31	P12346	P12346 [572-609]	2	4349.18
		FALSE	High	[K].HTTIFEVLPQK.[A]			0.000594137	0	1	2	19	P12346	P12346 [226-236]	0	1312.73
		FALSE	High	[K].DLKQEDFQLLCPDGTK.[K]	1xCarbamidomethyl [C11]		1.93217e-05	0	1	2	32	P12346	P12346 [572-587]	1	1906.92
		FALSE	High	[R].DQYELLCLDNTRKPVDQYEDCYLAR.[I]	2xCarbamidomethyl [C7; C21]		7.74997e-05	0	1	2	8	P12346	P12346 [240-264]	1	3177.46
		FALSE	High	[K].CLTKLPEGTTYEEYLGAEYLQAVGNIR.[K]	1xCarbamidomethyl [C1]		1.56635e-07	0	1	2	56	P12346	P12346 [656-682]	1	3088.53
		FALSE	High	[K].LPEGTTYEEYLGAEYLQAVGNIR.[K]			8.19441e-08	0	1	2	63	P12346	P12346 [660-682]	0	2586.27
		FALSE	High	[K].CLTKLPEGTTYEEYLGAEYLQAVGNIRK.[C]	1xCarbamidomethyl [C1]		9.97864e-12	0	1	2	52	P12346	P12346 [656-683]	2	3216.62
		FALSE	High	[K].SKDFQLFGSPLGKDLLFK.[D]			3.70782e-08	0	1	2	62	P12346	P12346 [298-315]	2	2040.12
		FALSE	High	[K].LPEGTTYEEYLGAEYLQAVGNIRK.[C]			1.11539e-12	0	1	2	54	P12346	P12346 [660-683]	1	2714.37
		FALSE	High	[R].NGDGKEDLIWEILK.[V]			3.82976e-05	0	1	2	39	P12346	P12346 [274-287]	1	1629.85
		FALSE	High	[K].DLLFKDSAFGLLR.[V]			0.000158464	0	1	2	78	P12346	P12346 [311-323]	1	1494.83
		FALSE	High	[R].SAGWIIPIGLLFCNLPEPR.[K]	1xCarbamidomethyl [C13]		5.54065e-06	0	1	2	102	P12346	P12346 [144-162]	0	2153.16
		FALSE	High	[R].TAGWNIPMGLLFSR.[I]			0.000126806	0	1	2	29	P12346	P12346 [478-491]	0	1562.81
		FALSE	High	[K].EDLIWEILK.[V]			0.013746	0	1	2	32	P12346	P12346 [279-287]	0	1158.64
		FALSE	High	[K].DFQLFGSPLGKDLLFK.[D]			4.16089e-05	0	1	2	35	P12346	P12346 [300-315]	1	1824.99
		FALSE	High	[K].AVASFFSGSCVPCADPVAFPQLCQLCPGCGCSPTQPFFGYVGAFK.[C]	6xCarbamidomethyl [C10; C13; C23; C26; C29; C31]		1.58267e-07	0	1	1	58	P12346	P12346 [168-212]	0	4946.2
		FALSE	High	[K].DFQLFGSPLGKDLLFKDSAFGLLR.[V]			4.96271e-05	0	1	2	3	P12346	P12346 [300-323]	2	2684.44
		FALSE	High	[R].DGGGDVAFVKHTTIFEVLPQK.[A]			0.0175089	0	1	2	4	P12346	P12346 [216-236]	1	2258.18
		FALSE	High	[K].HQTVLENTNGKNTAAWAK.[D]			7.66046e-08	0	1	2	3	P12346	P12346 [554-571]	1	1983
		FALSE	High	[R].NQREGVCPEGSIDSAPVKWCALSHQER.[A]	2xCarbamidomethyl [C7; C20]		4.99506e-06	0	1	2	1	P12346	P12346 [344-370]	2	3110.45
		FALSE	High	[R].EGYNGYTGAFQCLVEKGDVAFVKHQTVLENTNGK.[N]	1xCarbamidomethyl [C12]		8.96038e-05	0	1	2	2	P12346	P12346 [531-564]	2	3773.82
		FALSE	High	[R].INHCKFDEFFSQGCAPGYKK.[N]	2xCarbamidomethyl [C4; C14]		5.98071e-05	0	1	2	3	P12346	P12346 [492-511]	2	2433.11
		FALSE	High	[R].NQREGVCPEGSIDSAPVK.[W]	1xCarbamidomethyl [C7]		0.00103977	0	1	2	8	P12346	P12346 [344-361]	1	1942.93
		FALSE	High	[R].EGVCPEGSIDSAPVKWCALSHQER.[A]	2xCarbamidomethyl [C4; C17]		4.37673e-08	0	1	2	16	P12346	P12346 [347-370]	1	2712.25
		FALSE	High	[K].CAPNNREGYNGYTGAFQCLVEKGDVAFVK.[H]	2xCarbamidomethyl [C1; C18]		0.000470551	0	1	2	2	P12346	P12346 [525-553]	2	3264.52
		FALSE	High	[R].LLEACTFHKS.[-]	1xCarbamidomethyl [C5]		0.0123356	0	1	1	26	P12346	P12346 [689-698]	1	1205.6
		FALSE	High	[R].LLEACTFHK.[S]	1xCarbamidomethyl [C5]		0.00828921	0	1	1	96	P12346	P12346 [689-697]	0	1118.57
		FALSE	High	[R].SSTKDLLFRDDTK.[C]			0.000575947	0	1	2	41	P12346	P12346 [643-655]	2	1525.79
		FALSE	High	[K].KGTDFQLNQLQGKK.[S]			0.000184165	0	1	2	22	P12346	P12346 [122-135]	2	1604.88
		FALSE	High	[R].VSTVLTAQK.[D]			0.010899	0	1	2	61	P12346	P12346 [616-624]	0	946.557
		FALSE	High	[K].TVLPADGPR.[L]			0.0272195	0	1	2	49	P12346	P12346 [47-55]	0	925.51
		FALSE	High	[K].GYYAVAVVK.[A]			0.0631595	0	1	2	59	P12346	P12346 [446-454]	0	969.54
		FALSE	High	[K].DLLFRDDTK.[C]			0.0342542	0	1	2	59	P12346	P12346 [647-655]	1	1122.58
		FALSE	High	[R].KPVDQYEDCYLAR.[I]	1xCarbamidomethyl [C9]		7.17975e-06	0	1	2	71	P12346	P12346 [252-264]	0	1656.77
		FALSE	High	[R].EGVCPEGSIDSAPVK.[W]	1xCarbamidomethyl [C4]		0.000456144	0	1	2	54	P12346	P12346 [347-361]	0	1544.73
		FALSE	High	[R].DGGGDVAFVK.[H]			0.00167476	0	1	2	21	P12346	P12346 [216-225]	0	964.473
		FALSE	High	[K].CLRDGGGDVAFVK.[H]	1xCarbamidomethyl [C1]		1.02666e-05	0	1	2	27	P12346	P12346 [213-225]	1	1393.69
		FALSE	High	[K].KGTDFQLNQLQGK.[K]			0.00833216	0	1	2	35	P12346	P12346 [122-134]	1	1476.78
		FALSE	High	[K].GTDFQLNQLQGKK.[S]			0.000588011	0	1	2	29	P12346	P12346 [123-135]	1	1476.78
		FALSE	High	[RK].VAQEHFGK.[DG]			0.060984	0	2	3	74	A0A0G2K896; P12346	A0A0G2K896 [288-295]; P12346 [288-295]	0	915.468
		FALSE	High	[K].HQTVLENTNGK.[N]			3.47059e-05	0	1	2	56	P12346	P12346 [554-564]	0	1240.63
		FALSE	High	[K].SCHTGVDR.[T]	1xCarbamidomethyl [C2]		0.011069	0	1	2	79	P12346	P12346 [470-477]	0	931.405
		FALSE	High	[K].KSCHTGVDR.[T]	1xCarbamidomethyl [C3]		0.00607867	0	1	2	61	P12346	P12346 [469-477]	1	1059.5
		FALSE	High	[K].KSCHTGLGR.[S]	1xCarbamidomethyl [C3]		0.00577229	0	1	2	76	P12346	P12346 [135-143]	1	1015.51
		FALSE	High	[K].SCHTGLGR.[S]	1xCarbamidomethyl [C2]		0.0462277	0	1	2	24	P12346	P12346 [136-143]	0	887.415
		FALSE	High	[K].VAQEHFGKGK.[S]			0.0018101	0	1	2	29	P12346	P12346 [288-297]	1	1100.58
		FALSE	High	[K].WCAVSEHENTK.[C]	1xCarbamidomethyl [C2]		0.000862828	0	1	2	74	P12346	P12346 [27-37]	0	1360.6
		FALSE	High	[K].WCALSHQER.[A]	1xCarbamidomethyl [C2]		0.00253471	0	1	2	82	P12346	P12346 [362-370]	0	1186.54
		FALSE	High	[K].TSYQDCIK.[A]	1xCarbamidomethyl [C6]		0.0196051	0	1	2	49	P12346	P12346 [62-69]	0	1014.46
		FALSE	High	[K].KTSYQDCIK.[A]	1xCarbamidomethyl [C7]		0.00660299	0	1	2	49	P12346	P12346 [61-69]	1	1142.55
		FALSE	High	[R].IPSHAVVAR.[N]			0.00550974	0	1	2	87	P12346	P12346 [265-273]	0	949.558
		FALSE	High	[K].ADRDQYELLCLDNTRKPVDQYEDCYLAR.[I]	2xCarbamidomethyl [C10; C24]		8.76557e-08	0	1	2	32	P12346	P12346 [237-264]	2	3519.63
		FALSE	High	[K].QEDFQLLCPDGTKKPVTEFATCHLAQAPNHVVVSR.[K]	2xCarbamidomethyl [C8; C22]		3.34693e-05	0	1	2	14	P12346	P12346 [575-609]	1	3992.97
		FALSE	High	[K].HTTIFEVLPQKADRDQYELLCLDNTR.[K]	1xCarbamidomethyl [C21]		1.97015e-08	0	1	2	68	P12346	P12346 [226-251]	2	3175.58
		FALSE	High	[K].FDEFFSQGCAPGYK.[K]	1xCarbamidomethyl [C9]		0.000359391	0	1	2	53	P12346	P12346 [497-510]	0	1652.7
		FALSE	High	[K].DCTGNFCLFR.[S]	2xCarbamidomethyl [C2; C7]		0.00595422	0	1	2	30	P12346	P12346 [633-642]	0	1289.54
		FALSE	High	[R].EGYNGYTGAFQCLVEK.[G]	1xCarbamidomethyl [C12]		0.000195982	0	1	2	44	P12346	P12346 [531-546]	0	1835.83
		FALSE	High	[R].VSTVLTAQKDLFWK.[G]			0.000226591	0	1	2	7	P12346	P12346 [616-629]	1	1635.91
		FALSE	High	[K].DSAFGLLR.[V]			0.0381207	0	1	2	58	P12346	P12346 [316-323]	0	878.473
		FALSE	High	[R].DQYELLCLDNTR.[K]	1xCarbamidomethyl [C7]		0.000581948	0	1	2	24	P12346	P12346 [240-251]	0	1539.71
		FALSE	High	[K].CDEWSVSSNGQIECESAESTEDCIDK.[I]	3xCarbamidomethyl [C1; C14; C23]		0.000134943	0	1	2	5	P12346	P12346 [373-398]	0	3035.18
		FALSE	High	[K].GTDFQLNQLQGK.[K]			0.000890075	0	1	2	33	P12346	P12346 [123-134]	0	1348.69
		FALSE	High	[K].FDEFFSQGCAPGYKK.[N]	1xCarbamidomethyl [C9]		3.24445e-05	0	1	2	23	P12346	P12346 [497-511]	1	1780.8
		FALSE	High	[R].LYLGHSYVTAIR.[N]			0.000339476	0	1	2	89	P12346	P12346 [332-343]	0	1392.76
		FALSE	High	[K].ASDSSINWNNLK.[G]			0.00158199	0	1	2	27	P12346	P12346 [455-466]	0	1348.65
		FALSE	High	[K].ADRDQYELLCLDNTR.[K]	1xCarbamidomethyl [C10]		8.92586e-06	0	1	2	39	P12346	P12346 [237-251]	1	1881.88
		FALSE	High	[K].DLFWKGDKDCTGNFCLFR.[S]	2xCarbamidomethyl [C10; C15]		1.11689e-06	0	1	2	73	P12346	P12346 [625-642]	2	2279.04
		FALSE	High	[K].GDKDCTGNFCLFR.[S]	2xCarbamidomethyl [C5; C10]		0.00108378	0	1	2	34	P12346	P12346 [630-642]	1	1589.68
		FALSE	High	[R].AKCDEWSVSSNGQIECESAESTEDCIDK.[I]	3xCarbamidomethyl [C3; C16; C25]		2.70618e-05	0	1	2	18	P12346	P12346 [371-398]	1	3234.31
		FALSE	High	[K].DLFWKGDK.[D]			0.0424124	0	1	2	49	P12346	P12346 [625-632]	1	1008.51
		FALSE	High	[K].HTTIFEVLPQKADR.[D]			4.76741e-06	0	1	2	49	P12346	P12346 [226-239]	1	1654.89
		FALSE	High	[K].NTAAWAK.[D]			0.125077	0.00156677	1	2	6	P12346	P12346 [565-571]	0	761.394
		FALSE	High	[R].SSTKDLLFR.[D]			0.211193	0.00473285	1	2	5	P12346	P12346 [643-651]	1	1066.59
		FALSE	High	[GK].GDVAFVK.[H]			0.213107	0.00508811	1	2	14	P12346	P12346 [219-225]; [547-553]	0	735.404
		FALSE	High	[K].CAPNNR.[E]	1xCarbamidomethyl [C1]		0.216978	0.00540949	1	2	8	P12346	P12346 [525-530]	0	731.325
		FALSE	High	[R].LACVKK.[T]	1xCarbamidomethyl [C3]		0.238264	0.00740816	1	2	10	P12346	P12346 [56-61]	1	718.428
		FALSE	High	[K].QEDFQLLCPDGTK.[K]	1xCarbamidomethyl [C8]		0.242504	0.00740816	1	2	3	P12346	P12346 [575-587]	0	1550.72
		FALSE	High	[R].KCSTSR.[L]	1xCarbamidomethyl [C2]		0.25007	0.00840655	1	1	2	P12346	P12346 [683-688]	1	738.356
FALSE	High	Master Protein	3.35422e+18	168	P02770	Serum albumin OS=Rattus norvegicus OX=10116 GN=Alb PE=1 SV=2	MKWVTFLLLLFISGSAFSRGVFRREAHKSEIAHRFKDLGEQHFKGLVLIAFSQYLQKCPYEEHIKLVQEVTDFAKTCVADENAENCDKSIHTLFGDKLCAIPKLRDNYGELADCCAKQEPERNECFLQHKDDNPNLPPFQRPEAEAMCTSFQENPTSFLGHYLHEVARRHPYFYAPELLYYAEKYNEVLTQCCTESDKAACLTPKLDAVKEKALVAAVRQRMKCSSMQRFGERAFKAWAVARMSQRFPNAEFAEITKLATDVTKINKECCHGDLLECADDRAELAKYMCENQATISSKLQACCDKPVLQKSQCLAEIEHDNIPADLPSIAADFVEDKEVCKNYAEAKDVFLGTFLYEYSRRHPDYSVSLLLRLAKKYEATLEKCCAEGDPPACYGTVLA…	>sp|P02770|ALBU_RAT Serum albumin OS=Rattus norvegicus OX=10116 GN=Alb PE=1 SV=2	0	816.958	0	85.1974	77	2432	4	4	1	608	68.7	6.48		1.12402e+08		3.2405e+07		1.2206e+08				6.23244e+08		1.00151e+08	2.07111e+08	384039878	1.5562e+08	3.89141e+08	7.83861e+07	1.11075e+09	9.82548e+07	5.2155e+08	4.25864e+06	3.36077e+08		1172746672	388005154		3.17129e+07	1.28981e+08
	Checked	Protein Group ID	# Proteins	# Unique Peptides	# Peptides	# PSMs	Group Description
	FALSE	168	2	4	77	2432	[Master Protein] Serum albumin OS=Rattus norvegicus OX=10116 GN=Alb PE=1 SV=2
		Checked	Confidence	Annotated Sequence	Modifications	Modifications in Master Proteins	Qvality PEP	Qvality q-value	# Protein Groups	# Proteins	# PSMs	Master Protein Accessions	Positions in Master Proteins	# Missed Cleavages	Theo. MH+ [Da]
		FALSE	High	[K].NYAEAKDVFLGTFLYEYSR.[R]			2.74859e-05	0	2	2	16	P02770; A0A0G2JSH5	P02770 [342-360]; A0A0G2JSH5 [342-360]	1	2286.11
		FALSE	High	[R].RHPYFYAPELLYYAEKYNEVLTQCCTESDK.[A]	2xCarbamidomethyl [C24; C25]		4.84211e-06	0	2	2	15	P02770; A0A0G2JSH5	P02770 [169-198]; A0A0G2JSH5 [169-198]	2	3787.74
		FALSE	High	[K].CCAEGDPPACYGTVLAEFQPLVEEPK.[N]	3xCarbamidomethyl [C1; C2; C10]		1.27306e-07	0	2	2	33	P02770; A0A0G2JSH5	P02770 [384-409]; A0A0G2JSH5 [384-409]	0	2937.31
		FALSE	High	[K].DDNPNLPPFQRPEAEAMCTSFQENPTSFLGHYLHEVAR.[R]	1xCarbamidomethyl [C18]		4.76741e-06	0	2	2	19	P02770; A0A0G2JSH5	P02770 [131-168]; A0A0G2JSH5 [131-168]	0	4415.02
		FALSE	High	[K].GLVLIAFSQYLQK.[C]			0.000247461	0	2	2	69	P02770; A0A0G2JSH5	P02770 [45-57]; A0A0G2JSH5 [45-57]	0	1479.86
		FALSE	High	[R].HPYFYAPELLYYAEKYNEVLTQCCTESDKAACLTPK.[L]	3xCarbamidomethyl [C23; C24; C32]		1.65183e-08	0	2	2	19	P02770; A0A0G2JSH5	P02770 [170-205]; A0A0G2JSH5 [170-205]	2	4373.02
		FALSE	High	[R].HPYFYAPELLYYAEK.[Y]			1.01082e-05	0	2	2	47	P02770; A0A0G2JSH5	P02770 [170-184]; A0A0G2JSH5 [170-184]	0	1903.93
		FALSE	High	[K].TPVSEKVTK.[C]			0.0120215	0	2	2	32	P02770; A0A0G2JSH5	P02770 [491-499]; A0A0G2JSH5 [491-499]	1	988.567
		FALSE	High	[K].CSSMQR.[F]	1xCarbamidomethyl [C1]		0.0938968	0	2	2	26	P02770; A0A0G2JSH5	P02770 [224-229]; A0A0G2JSH5 [224-229]	0	768.313
		FALSE	High	[K].DVFLGTFLYEYSR.[R]			0.000210732	0	2	2	69	P02770; A0A0G2JSH5	P02770 [348-360]; A0A0G2JSH5 [348-360]	0	1609.79
		FALSE	High	[R].LPCVEDYLSAILNR.[L]	1xCarbamidomethyl [C3]		4.49729e-05	0	2	2	55	P02770; A0A0G2JSH5	P02770 [470-483]; A0A0G2JSH5 [470-483]	0	1662.85
		FALSE	High	[R].YTQKAPQVSTPTLVEAAR.[N]			2.69219e-05	0	2	2	2	P02770; A0A0G2JSH5	P02770 [435-452]; A0A0G2JSH5 [435-452]	1	1960.05
		FALSE	High	[K].ECCHGDLLECADDR.[A]	3xCarbamidomethyl [C2; C3; C10]		0.00640128	0	2	2	4	P02770; A0A0G2JSH5	P02770 [268-281]; A0A0G2JSH5 [268-281]	0	1749.66
		FALSE	High	[R].LCVLHEKTPVSEK.[V]	1xCarbamidomethyl [C2]		0.0201151	0	2	2	5	P02770; A0A0G2JSH5	P02770 [484-496]; A0A0G2JSH5 [484-496]	1	1539.82
		FALSE	High	[R].FPNAEFAEITKLATDVTK.[I]			2.97859e-07	0	1	1	6	P02770	P02770 [247-264]	1	1995.04
		FALSE	High	[K].EKALVAAVR.[Q]			0.0657368	0	2	2	3	P02770; A0A0G2JSH5	P02770 [211-219]; A0A0G2JSH5 [211-219]	1	956.589
		FALSE	High	[K].TVMGDFAQFVDKCCK.[A]	2xCarbamidomethyl [C13; C14]		0.000836414	0	2	2	6	P02770; A0A0G2JSH5	P02770 [570-584]; A0A0G2JSH5 [570-584]	1	1805.8
		FALSE	High	[K].ATEDQLKTVMGDFAQFVDKCCK.[A]	2xCarbamidomethyl [C20; C21]		2.19947e-05	0	2	2	1	P02770; A0A0G2JSH5	P02770 [563-584]; A0A0G2JSH5 [563-584]	2	2591.19
		FALSE	High	[R].FKDLGEQHFKGLVLIAFSQYLQK.[C]			0.000148908	0	2	2	1	P02770; A0A0G2JSH5	P02770 [35-57]; A0A0G2JSH5 [35-57]	2	2709.48
		FALSE	High	[K].ATEDQLKTVMGDFAQFVDK.[C]			0.000123562	0	2	2	2	P02770; A0A0G2JSH5	P02770 [563-581]; A0A0G2JSH5 [563-581]	1	2143.04
		FALSE	High	[K].INKECCHGDLLECADDR.[A]	3xCarbamidomethyl [C5; C6; C13]		0.101049	0	2	2	2	P02770; A0A0G2JSH5	P02770 [265-281]; A0A0G2JSH5 [265-281]	1	2104.88
		FALSE	High	[K].CCTLPEAQRLPCVEDYLSAILNR.[L]	3xCarbamidomethyl [C1; C2; C12]		5.9886e-06	0	2	2	8	P02770; A0A0G2JSH5	P02770 [461-483]; A0A0G2JSH5 [461-483]	1	2778.34
		FALSE	High	[K].CCAEGDPPACYGTVLAEFQPLVEEPKNLVK.[T]	3xCarbamidomethyl [C1; C2; C10]		1.36002e-06	0	2	2	21	P02770; A0A0G2JSH5	P02770 [384-413]; A0A0G2JSH5 [384-413]	1	3391.6
		FALSE	High	[K].TNCELYEKLGEYGFQNAVLVR.[Y]	1xCarbamidomethyl [C3]		5.5192e-07	0	1	1	4	P02770	P02770 [414-434]	1	2503.23
		FALSE	High	[K].LRDNYGELADCCAK.[Q]	2xCarbamidomethyl [C11; C12]		1.26318e-05	0	2	2	54	P02770; A0A0G2JSH5	P02770 [104-117]; A0A0G2JSH5 [104-117]	1	1684.74
		FALSE	High	[K].YNEVLTQCCTESDK.[A]	2xCarbamidomethyl [C8; C9]		8.55201e-05	0	2	2	33	P02770; A0A0G2JSH5	P02770 [185-198]; A0A0G2JSH5 [185-198]	0	1746.73
		FALSE	High	[R].DNYGELADCCAK.[Q]	2xCarbamidomethyl [C9; C10]		0.000769864	0	2	2	40	P02770; A0A0G2JSH5	P02770 [106-117]; A0A0G2JSH5 [106-117]	0	1415.56
		FALSE	High	[K].LQACCDKPVLQK.[S]	2xCarbamidomethyl [C4; C5]		0.00028909	0	2	2	47	P02770; A0A0G2JSH5	P02770 [299-310]; A0A0G2JSH5 [299-310]	0	1459.74
		FALSE	High	[K].YMCENQATISSK.[L]	1xCarbamidomethyl [C3]		0.000344795	0	2	2	35	P02770; A0A0G2JSH5	P02770 [287-298]; A0A0G2JSH5 [287-298]	0	1431.62
		FALSE	High	[K].ALVAAVR.[Q]			0.0925247	0	2	2	30	P02770; A0A0G2JSH5	P02770 [213-219]; A0A0G2JSH5 [213-219]	0	699.451
		FALSE	High	[R].FKDLGEQHFK.[G]			0.00240677	0	2	2	89	P02770; A0A0G2JSH5	P02770 [35-44]; A0A0G2JSH5 [35-44]	1	1248.64
		FALSE	High	[K].AADKDNCFATEGPNLVAR.[S]	1xCarbamidomethyl [C7]		4.23165e-06	0	2	2	69	P02770; A0A0G2JSH5	P02770 [585-602]; A0A0G2JSH5 [585-602]	1	1948.92
		FALSE	High	[K].ECCHGDLLECADDRAELAK.[Y]	3xCarbamidomethyl [C2; C3; C10]		2.94787e-07	0	2	2	76	P02770; A0A0G2JSH5	P02770 [268-286]; A0A0G2JSH5 [268-286]	1	2261.96
		FALSE	High	[K].SIHTLFGDK.[L]			0.0081617	0	2	2	46	P02770; A0A0G2JSH5	P02770 [89-97]; A0A0G2JSH5 [89-97]	0	1017.54
		FALSE	High	[K].APQVSTPTLVEAAR.[N]			0.000286109	0	2	2	79	P02770; A0A0G2JSH5	P02770 [439-452]; A0A0G2JSH5 [439-452]	0	1439.79
		FALSE	High	[K].INKECCHGDLLECADDRAELAK.[Y]	3xCarbamidomethyl [C5; C6; C13]		2.54643e-10	0	2	2	65	P02770; A0A0G2JSH5	P02770 [265-286]; A0A0G2JSH5 [265-286]	2	2617.18
		FALSE	High	[K].LVQEVTDFAK.[T]			0.00504589	0	2	2	56	P02770; A0A0G2JSH5	P02770 [66-75]; A0A0G2JSH5 [66-75]	0	1149.62
		FALSE	High	[K].YNEVLTQCCTESDKAACLTPK.[L]	3xCarbamidomethyl [C8; C9; C17]		3.8398e-07	0	2	2	25	P02770; A0A0G2JSH5	P02770 [185-205]; A0A0G2JSH5 [185-205]	1	2488.12
		FALSE	High	[K].KQTALAELVK.[H]			0.000392492	0	2	2	32	P02770; A0A0G2JSH5	P02770 [549-558]; A0A0G2JSH5 [549-558]	1	1100.67
		FALSE	High	[R].EAHKSEIAHR.[F]			0.00198701	0	2	2	65	P02770; A0A0G2JSH5	P02770 [25-34]; A0A0G2JSH5 [25-34]	1	1177.61
		FALSE	High	[K].TCVADENAENCDK.[S]	2xCarbamidomethyl [C2; C11]		0.000100426	0	2	2	31	P02770; A0A0G2JSH5	P02770 [76-88]; A0A0G2JSH5 [76-88]	0	1525.59
		FALSE	High	[K].TNCELYEK.[L]	1xCarbamidomethyl [C3]		0.0383151	0	2	2	27	P02770; A0A0G2JSH5	P02770 [414-421]; A0A0G2JSH5 [414-421]	0	1056.47
		FALSE	High	[K].CCSGSLVER.[R]	2xCarbamidomethyl [C1; C2]		0.00364201	0	2	2	41	P02770; A0A0G2JSH5	P02770 [500-508]; A0A0G2JSH5 [500-508]	0	1067.46
		FALSE	High	[R].NECFLQHK.[D]	1xCarbamidomethyl [C3]		0.0694453	0	2	2	15	P02770; A0A0G2JSH5	P02770 [123-130]; A0A0G2JSH5 [123-130]	0	1075.5
		FALSE	High	[K].QEPERNECFLQHK.[D]	1xCarbamidomethyl [C8]		0.0115355	0	2	2	22	P02770; A0A0G2JSH5	P02770 [118-130]; A0A0G2JSH5 [118-130]	1	1714.8
		FALSE	High	[R].LCVLHEK.[T]	1xCarbamidomethyl [C2]		0.0597733	0	2	2	79	P02770; A0A0G2JSH5	P02770 [484-490]; A0A0G2JSH5 [484-490]	0	898.481
		FALSE	High	[K].CCTLPEAQR.[L]	2xCarbamidomethyl [C1; C2]		0.00948082	0	2	2	54	P02770; A0A0G2JSH5	P02770 [461-469]; A0A0G2JSH5 [461-469]	0	1134.5
		FALSE	High	[K].KYEATLEK.[C]			0.0134655	0	2	2	35	P02770; A0A0G2JSH5	P02770 [376-383]; A0A0G2JSH5 [376-383]	1	981.525
		FALSE	High	[K].AACLTPK.[L]	1xCarbamidomethyl [C3]		0.0805994	0	2	2	24	P02770; A0A0G2JSH5	P02770 [199-205]; A0A0G2JSH5 [199-205]	0	760.402
		FALSE	High	[K].CPYEEHIK.[L]	1xCarbamidomethyl [C1]		0.0254671	0	2	2	33	P02770; A0A0G2JSH5	P02770 [58-65]; A0A0G2JSH5 [58-65]	0	1075.49
		FALSE	High	[K].TCVADENAENCDKSIHTLFGDKLCAIPK.[L]	3xCarbamidomethyl [C2; C11; C24]		1.3867e-05	0	2	2	35	P02770; A0A0G2JSH5	P02770 [76-103]; A0A0G2JSH5 [76-103]	2	3206.49
		FALSE	High	[R].HPDYSVSLLLR.[L]			0.00868378	0	2	2	32	P02770; A0A0G2JSH5	P02770 [362-372]; A0A0G2JSH5 [362-372]	0	1299.71
		FALSE	High	[R].RPCFSALTVDETYVPK.[E]	1xCarbamidomethyl [C3]		2.37729e-05	0	2	2	34	P02770; A0A0G2JSH5	P02770 [509-524]; A0A0G2JSH5 [509-524]	0	1882.94
		FALSE	High	[R].FPNAEFAEITK.[L]			0.000567062	0	2	2	33	P02770; A0A0G2JSH5	P02770 [247-257]; A0A0G2JSH5 [247-257]	0	1266.64
		FALSE	High	[K].SIHTLFGDKLCAIPK.[L]	1xCarbamidomethyl [C11]		0.000325688	0	2	2	19	P02770; A0A0G2JSH5	P02770 [89-103]; A0A0G2JSH5 [89-103]	1	1699.92
		FALSE	High	[K].CPYEEHIKLVQEVTDFAK.[T]	1xCarbamidomethyl [C1]		1.32696e-07	0	2	2	23	P02770; A0A0G2JSH5	P02770 [58-75]; A0A0G2JSH5 [58-75]	1	2206.08
		FALSE	High	[R].RHPYFYAPELLYYAEK.[Y]			5.3156e-06	0	2	2	84	P02770; A0A0G2JSH5	P02770 [169-184]; A0A0G2JSH5 [169-184]	1	2060.03
		FALSE	High	[K].LGEYGFQNAVLVR.[Y]			0.000315717	0	1	1	20	P02770	P02770 [422-434]	0	1465.78
		FALSE	High	[R].RPCFSALTVDETYVPKEFK.[A]	1xCarbamidomethyl [C3]		8.72026e-08	0	2	2	37	P02770; A0A0G2JSH5	P02770 [509-527]; A0A0G2JSH5 [509-527]	1	2287.14
		FALSE	High	[K].TCVADENAENCDKSIHTLFGDK.[L]	2xCarbamidomethyl [C2; C11]		2.10472e-07	0	2	2	53	P02770; A0A0G2JSH5	P02770 [76-97]; A0A0G2JSH5 [76-97]	1	2524.11
		FALSE	High	[K].AETFTFHSDICTLPDKEK.[Q]	1xCarbamidomethyl [C11]		1.7084e-06	0	2	2	41	P02770; A0A0G2JSH5	P02770 [528-545]; A0A0G2JSH5 [528-545]	1	2139.01
		FALSE	High	[K].TVMGDFAQFVDK.[C]			0.00187694	0	2	2	22	P02770; A0A0G2JSH5	P02770 [570-581]; A0A0G2JSH5 [570-581]	0	1357.65
		FALSE	High	[K].QTALAELVK.[H]			0.0161254	0	2	2	45	P02770; A0A0G2JSH5	P02770 [550-558]; A0A0G2JSH5 [550-558]	0	972.572
		FALSE	High	[K].EFKAETFTFHSDICTLPDKEK.[Q]	1xCarbamidomethyl [C14]		0.000211827	0	2	2	40	P02770; A0A0G2JSH5	P02770 [525-545]; A0A0G2JSH5 [525-545]	2	2543.21
		FALSE	High	[R].RHPDYSVSLLLR.[L]			6.13773e-05	0	2	2	65	P02770; A0A0G2JSH5	P02770 [361-372]; A0A0G2JSH5 [361-372]	1	1455.81
		FALSE	High	[R].MSQRFPNAEFAEITK.[L]			0.00016603	0	2	2	27	P02770; A0A0G2JSH5	P02770 [243-257]; A0A0G2JSH5 [243-257]	1	1768.87
		FALSE	High	[K].YEATLEK.[C]			0.114668	0.000794481	2	2	12	P02770; A0A0G2JSH5	P02770 [377-383]; A0A0G2JSH5 [377-383]	0	853.43
		FALSE	High	[K].LDAVKEK.[A]			0.129355	0.00156677	2	2	19	P02770; A0A0G2JSH5	P02770 [206-212]; A0A0G2JSH5 [206-212]	1	802.467
		FALSE	High	[K].ATEDQLK.[T]			0.161681	0.00224961	2	2	10	P02770; A0A0G2JSH5	P02770 [563-569]; A0A0G2JSH5 [563-569]	0	804.41
		FALSE	High	[K].SEIAHR.[F]			0.151369	0.00224961	2	2	9	P02770; A0A0G2JSH5	P02770 [29-34]; A0A0G2JSH5 [29-34]	0	712.374
		FALSE	High	[R].LCVLHEKTPVSEKVTK.[C]	1xCarbamidomethyl [C2]		0.138975	0.00224961	2	2	3	P02770; A0A0G2JSH5	P02770 [484-499]; A0A0G2JSH5 [484-499]	2	1868.03
		FALSE	High	[K].LATDVTK.[I]			0.149945	0.00224961	1	1	13	P02770	P02770 [258-264]	0	747.425
		FALSE	High	[K].DLGEQHFK.[G]			0.179965	0.00260022	2	2	5	P02770; A0A0G2JSH5	P02770 [37-44]; A0A0G2JSH5 [37-44]	0	973.474
		FALSE	High	[K].LCAIPK.[L]	1xCarbamidomethyl [C2]		0.240377	0.00740816	2	2	50	P02770; A0A0G2JSH5	P02770 [98-103]; A0A0G2JSH5 [98-103]	0	701.401
		FALSE	High	[K].AWAVAR.[GM]			0.242504	0.00740816	2	3	6	P02770; A0A0G2JSH5	P02770 [237-242]; A0A0G2JSH5 [237-242]	0	673.378
		FALSE	High	[K].TPVSEK.[V]			0.242504	0.00740816	2	2	22	P02770; A0A0G2JSH5	P02770 [491-496]; A0A0G2JSH5 [491-496]	0	660.356
		FALSE	High	[K].NYAEAK.[D]			0.256703	0.00906558	2	2	6	P02770; A0A0G2JSH5	P02770 [342-347]; A0A0G2JSH5 [342-347]	0	695.336
FALSE	High	Master Protein	7.12473e+18	220	A0A0G2JSH5	Serum albumin OS=Rattus norvegicus OX=10116 GN=Alb PE=1 SV=1	MKWVTFLLLLFISGSAFSRGVFRREAHKSEIAHRFKDLGEQHFKGLVLIAFSQYLQKCPYEEHIKLVQEVTDFAKTCVADENAENCDKSIHTLFGDKLCAIPKLRDNYGELADCCAKQEPERNECFLQHKDDNPNLPPFQRPEAEAMCTSFQENPTSFLGHYLHEVARRHPYFYAPELLYYAEKYNEVLTQCCTESDKAACLTPKLDAVKEKALVAAVRQRMKCSSMQRFGERAFKAWAVARMSQRFPNAEFAEITKLATDLTKINKECCHGDLLECADDRAELAKYMCENQATISSKLQACCDKPVLQKSQCLAEIEHDNIPADLPSIAADFVEDKEVCKNYAEAKDVFLGTFLYEYSRRHPDYSVSLLLRLAKKYEATLEKCCAEGDPPACYGTVLA…	>tr|A0A0G2JSH5|A0A0G2JSH5_RAT Serum albumin OS=Rattus norvegicus OX=10116 GN=Alb PE=1 SV=1	0	809.712	0	84.0461	75	2459	2	2	1	608	68.7	6.48		1.19912e+08	1.24606e+08	1.20488e+08	1.14742e+08	5.09984e+08	5.17312e+08	2.5617e+08	1.2592e+08													5.32759e+08	8.55197e+08	1.37936e+09	3.03826e+08	7.75902e+08	4.19919e+08	8.80044e+08	6.73886e+08
	Checked	Protein Group ID	# Proteins	# Unique Peptides	# Peptides	# PSMs	Group Description
	FALSE	220	2	2	75	2459	[Master Protein] Serum albumin OS=Rattus norvegicus OX=10116 GN=Alb PE=1 SV=1	Not Found
		Checked	Confidence	Annotated Sequence	Modifications	Modifications in Master Proteins	Qvality PEP	Qvality q-value	# Protein Groups	# Proteins	# PSMs	Master Protein Accessions	Positions in Master Proteins	# Missed Cleavages	Theo. MH+ [Da]
		FALSE	High	[K].NYAEAKDVFLGTFLYEYSR.[R]			2.74859e-05	0	2	2	16	P02770; A0A0G2JSH5	P02770 [342-360]; A0A0G2JSH5 [342-360]	1	2286.11
		FALSE	High	[R].RHPYFYAPELLYYAEKYNEVLTQCCTESDK.[A]	2xCarbamidomethyl [C24; C25]		4.84211e-06	0	2	2	15	P02770; A0A0G2JSH5	P02770 [169-198]; A0A0G2JSH5 [169-198]	2	3787.74
		FALSE	High	[K].CCAEGDPPACYGTVLAEFQPLVEEPK.[N]	3xCarbamidomethyl [C1; C2; C10]		1.27306e-07	0	2	2	33	P02770; A0A0G2JSH5	P02770 [384-409]; A0A0G2JSH5 [384-409]	0	2937.31
		FALSE	High	[K].DDNPNLPPFQRPEAEAMCTSFQENPTSFLGHYLHEVAR.[R]	1xCarbamidomethyl [C18]		4.76741e-06	0	2	2	19	P02770; A0A0G2JSH5	P02770 [131-168]; A0A0G2JSH5 [131-168]	0	4415.02
		FALSE	High	[K].GLVLIAFSQYLQK.[C]			0.000247461	0	2	2	69	P02770; A0A0G2JSH5	P02770 [45-57]; A0A0G2JSH5 [45-57]	0	1479.86
		FALSE	High	[R].HPYFYAPELLYYAEKYNEVLTQCCTESDKAACLTPK.[L]	3xCarbamidomethyl [C23; C24; C32]		1.65183e-08	0	2	2	19	P02770; A0A0G2JSH5	P02770 [170-205]; A0A0G2JSH5 [170-205]	2	4373.02
		FALSE	High	[R].HPYFYAPELLYYAEK.[Y]			1.01082e-05	0	2	2	47	P02770; A0A0G2JSH5	P02770 [170-184]; A0A0G2JSH5 [170-184]	0	1903.93
		FALSE	High	[K].TPVSEKVTK.[C]			0.0120215	0	2	2	32	P02770; A0A0G2JSH5	P02770 [491-499]; A0A0G2JSH5 [491-499]	1	988.567
		FALSE	High	[K].CSSMQR.[F]	1xCarbamidomethyl [C1]		0.0938968	0	2	2	26	P02770; A0A0G2JSH5	P02770 [224-229]; A0A0G2JSH5 [224-229]	0	768.313
		FALSE	High	[K].DVFLGTFLYEYSR.[R]			0.000210732	0	2	2	69	P02770; A0A0G2JSH5	P02770 [348-360]; A0A0G2JSH5 [348-360]	0	1609.79
		FALSE	High	[R].LPCVEDYLSAILNR.[L]	1xCarbamidomethyl [C3]		4.49729e-05	0	2	2	55	P02770; A0A0G2JSH5	P02770 [470-483]; A0A0G2JSH5 [470-483]	0	1662.85
		FALSE	High	[R].YTQKAPQVSTPTLVEAAR.[N]			2.69219e-05	0	2	2	2	P02770; A0A0G2JSH5	P02770 [435-452]; A0A0G2JSH5 [435-452]	1	1960.05
		FALSE	High	[K].ECCHGDLLECADDR.[A]	3xCarbamidomethyl [C2; C3; C10]		0.00640128	0	2	2	4	P02770; A0A0G2JSH5	P02770 [268-281]; A0A0G2JSH5 [268-281]	0	1749.66
		FALSE	High	[R].LCVLHEKTPVSEK.[V]	1xCarbamidomethyl [C2]		0.0201151	0	2	2	5	P02770; A0A0G2JSH5	P02770 [484-496]; A0A0G2JSH5 [484-496]	1	1539.82
		FALSE	High	[K].EKALVAAVR.[Q]			0.0657368	0	2	2	3	P02770; A0A0G2JSH5	P02770 [211-219]; A0A0G2JSH5 [211-219]	1	956.589
		FALSE	High	[K].TNCELYEKLGEYGFQNAILVR.[Y]	1xCarbamidomethyl [C3]		2.07225e-07	0	1	1	15	A0A0G2JSH5	A0A0G2JSH5 [414-434]	1	2517.24
		FALSE	High	[K].TVMGDFAQFVDKCCK.[A]	2xCarbamidomethyl [C13; C14]		0.000836414	0	2	2	6	P02770; A0A0G2JSH5	P02770 [570-584]; A0A0G2JSH5 [570-584]	1	1805.8
		FALSE	High	[K].ATEDQLKTVMGDFAQFVDKCCK.[A]	2xCarbamidomethyl [C20; C21]		2.19947e-05	0	2	2	1	P02770; A0A0G2JSH5	P02770 [563-584]; A0A0G2JSH5 [563-584]	2	2591.19
		FALSE	High	[R].FKDLGEQHFKGLVLIAFSQYLQK.[C]			0.000148908	0	2	2	1	P02770; A0A0G2JSH5	P02770 [35-57]; A0A0G2JSH5 [35-57]	2	2709.48
		FALSE	High	[K].ATEDQLKTVMGDFAQFVDK.[C]			0.000123562	0	2	2	2	P02770; A0A0G2JSH5	P02770 [563-581]; A0A0G2JSH5 [563-581]	1	2143.04
		FALSE	High	[K].INKECCHGDLLECADDR.[A]	3xCarbamidomethyl [C5; C6; C13]		0.101049	0	2	2	2	P02770; A0A0G2JSH5	P02770 [265-281]; A0A0G2JSH5 [265-281]	1	2104.88
		FALSE	High	[K].CCTLPEAQRLPCVEDYLSAILNR.[L]	3xCarbamidomethyl [C1; C2; C12]		5.9886e-06	0	2	2	8	P02770; A0A0G2JSH5	P02770 [461-483]; A0A0G2JSH5 [461-483]	1	2778.34
		FALSE	High	[K].CCAEGDPPACYGTVLAEFQPLVEEPKNLVK.[T]	3xCarbamidomethyl [C1; C2; C10]		1.36002e-06	0	2	2	21	P02770; A0A0G2JSH5	P02770 [384-413]; A0A0G2JSH5 [384-413]	1	3391.6
		FALSE	High	[K].LGEYGFQNAILVR.[Y]			7.35853e-05	0	1	1	55	A0A0G2JSH5	A0A0G2JSH5 [422-434]	0	1479.8
		FALSE	High	[K].LRDNYGELADCCAK.[Q]	2xCarbamidomethyl [C11; C12]		1.26318e-05	0	2	2	54	P02770; A0A0G2JSH5	P02770 [104-117]; A0A0G2JSH5 [104-117]	1	1684.74
		FALSE	High	[K].YNEVLTQCCTESDK.[A]	2xCarbamidomethyl [C8; C9]		8.55201e-05	0	2	2	33	P02770; A0A0G2JSH5	P02770 [185-198]; A0A0G2JSH5 [185-198]	0	1746.73
		FALSE	High	[R].DNYGELADCCAK.[Q]	2xCarbamidomethyl [C9; C10]		0.000769864	0	2	2	40	P02770; A0A0G2JSH5	P02770 [106-117]; A0A0G2JSH5 [106-117]	0	1415.56
		FALSE	High	[K].LQACCDKPVLQK.[S]	2xCarbamidomethyl [C4; C5]		0.00028909	0	2	2	47	P02770; A0A0G2JSH5	P02770 [299-310]; A0A0G2JSH5 [299-310]	0	1459.74
		FALSE	High	[K].YMCENQATISSK.[L]	1xCarbamidomethyl [C3]		0.000344795	0	2	2	35	P02770; A0A0G2JSH5	P02770 [287-298]; A0A0G2JSH5 [287-298]	0	1431.62
		FALSE	High	[K].ALVAAVR.[Q]			0.0925247	0	2	2	30	P02770; A0A0G2JSH5	P02770 [213-219]; A0A0G2JSH5 [213-219]	0	699.451
		FALSE	High	[R].FKDLGEQHFK.[G]			0.00240677	0	2	2	89	P02770; A0A0G2JSH5	P02770 [35-44]; A0A0G2JSH5 [35-44]	1	1248.64
		FALSE	High	[K].AADKDNCFATEGPNLVAR.[S]	1xCarbamidomethyl [C7]		4.23165e-06	0	2	2	69	P02770; A0A0G2JSH5	P02770 [585-602]; A0A0G2JSH5 [585-602]	1	1948.92
		FALSE	High	[K].ECCHGDLLECADDRAELAK.[Y]	3xCarbamidomethyl [C2; C3; C10]		2.94787e-07	0	2	2	76	P02770; A0A0G2JSH5	P02770 [268-286]; A0A0G2JSH5 [268-286]	1	2261.96
		FALSE	High	[K].SIHTLFGDK.[L]			0.0081617	0	2	2	46	P02770; A0A0G2JSH5	P02770 [89-97]; A0A0G2JSH5 [89-97]	0	1017.54
		FALSE	High	[K].APQVSTPTLVEAAR.[N]			0.000286109	0	2	2	79	P02770; A0A0G2JSH5	P02770 [439-452]; A0A0G2JSH5 [439-452]	0	1439.79
		FALSE	High	[K].INKECCHGDLLECADDRAELAK.[Y]	3xCarbamidomethyl [C5; C6; C13]		2.54643e-10	0	2	2	65	P02770; A0A0G2JSH5	P02770 [265-286]; A0A0G2JSH5 [265-286]	2	2617.18
		FALSE	High	[K].LVQEVTDFAK.[T]			0.00504589	0	2	2	56	P02770; A0A0G2JSH5	P02770 [66-75]; A0A0G2JSH5 [66-75]	0	1149.62
		FALSE	High	[K].YNEVLTQCCTESDKAACLTPK.[L]	3xCarbamidomethyl [C8; C9; C17]		3.8398e-07	0	2	2	25	P02770; A0A0G2JSH5	P02770 [185-205]; A0A0G2JSH5 [185-205]	1	2488.12
		FALSE	High	[K].KQTALAELVK.[H]			0.000392492	0	2	2	32	P02770; A0A0G2JSH5	P02770 [549-558]; A0A0G2JSH5 [549-558]	1	1100.67
		FALSE	High	[R].EAHKSEIAHR.[F]			0.00198701	0	2	2	65	P02770; A0A0G2JSH5	P02770 [25-34]; A0A0G2JSH5 [25-34]	1	1177.61
		FALSE	High	[K].TCVADENAENCDK.[S]	2xCarbamidomethyl [C2; C11]		0.000100426	0	2	2	31	P02770; A0A0G2JSH5	P02770 [76-88]; A0A0G2JSH5 [76-88]	0	1525.59
		FALSE	High	[K].TNCELYEK.[L]	1xCarbamidomethyl [C3]		0.0383151	0	2	2	27	P02770; A0A0G2JSH5	P02770 [414-421]; A0A0G2JSH5 [414-421]	0	1056.47
		FALSE	High	[K].CCSGSLVER.[R]	2xCarbamidomethyl [C1; C2]		0.00364201	0	2	2	41	P02770; A0A0G2JSH5	P02770 [500-508]; A0A0G2JSH5 [500-508]	0	1067.46
		FALSE	High	[R].NECFLQHK.[D]	1xCarbamidomethyl [C3]		0.0694453	0	2	2	15	P02770; A0A0G2JSH5	P02770 [123-130]; A0A0G2JSH5 [123-130]	0	1075.5
		FALSE	High	[K].QEPERNECFLQHK.[D]	1xCarbamidomethyl [C8]		0.0115355	0	2	2	22	P02770; A0A0G2JSH5	P02770 [118-130]; A0A0G2JSH5 [118-130]	1	1714.8
		FALSE	High	[R].LCVLHEK.[T]	1xCarbamidomethyl [C2]		0.0597733	0	2	2	79	P02770; A0A0G2JSH5	P02770 [484-490]; A0A0G2JSH5 [484-490]	0	898.481
		FALSE	High	[K].CCTLPEAQR.[L]	2xCarbamidomethyl [C1; C2]		0.00948082	0	2	2	54	P02770; A0A0G2JSH5	P02770 [461-469]; A0A0G2JSH5 [461-469]	0	1134.5
		FALSE	High	[K].KYEATLEK.[C]			0.0134655	0	2	2	35	P02770; A0A0G2JSH5	P02770 [376-383]; A0A0G2JSH5 [376-383]	1	981.525
		FALSE	High	[K].AACLTPK.[L]	1xCarbamidomethyl [C3]		0.0805994	0	2	2	24	P02770; A0A0G2JSH5	P02770 [199-205]; A0A0G2JSH5 [199-205]	0	760.402
		FALSE	High	[K].CPYEEHIK.[L]	1xCarbamidomethyl [C1]		0.0254671	0	2	2	33	P02770; A0A0G2JSH5	P02770 [58-65]; A0A0G2JSH5 [58-65]	0	1075.49
		FALSE	High	[K].TCVADENAENCDKSIHTLFGDKLCAIPK.[L]	3xCarbamidomethyl [C2; C11; C24]		1.3867e-05	0	2	2	35	P02770; A0A0G2JSH5	P02770 [76-103]; A0A0G2JSH5 [76-103]	2	3206.49
		FALSE	High	[R].HPDYSVSLLLR.[L]			0.00868378	0	2	2	32	P02770; A0A0G2JSH5	P02770 [362-372]; A0A0G2JSH5 [362-372]	0	1299.71
		FALSE	High	[R].RPCFSALTVDETYVPK.[E]	1xCarbamidomethyl [C3]		2.37729e-05	0	2	2	34	P02770; A0A0G2JSH5	P02770 [509-524]; A0A0G2JSH5 [509-524]	0	1882.94
		FALSE	High	[R].FPNAEFAEITK.[L]			0.000567062	0	2	2	33	P02770; A0A0G2JSH5	P02770 [247-257]; A0A0G2JSH5 [247-257]	0	1266.64
		FALSE	High	[K].SIHTLFGDKLCAIPK.[L]	1xCarbamidomethyl [C11]		0.000325688	0	2	2	19	P02770; A0A0G2JSH5	P02770 [89-103]; A0A0G2JSH5 [89-103]	1	1699.92
		FALSE	High	[K].CPYEEHIKLVQEVTDFAK.[T]	1xCarbamidomethyl [C1]		1.32696e-07	0	2	2	23	P02770; A0A0G2JSH5	P02770 [58-75]; A0A0G2JSH5 [58-75]	1	2206.08
		FALSE	High	[R].RHPYFYAPELLYYAEK.[Y]			5.3156e-06	0	2	2	84	P02770; A0A0G2JSH5	P02770 [169-184]; A0A0G2JSH5 [169-184]	1	2060.03
		FALSE	High	[R].RPCFSALTVDETYVPKEFK.[A]	1xCarbamidomethyl [C3]		8.72026e-08	0	2	2	37	P02770; A0A0G2JSH5	P02770 [509-527]; A0A0G2JSH5 [509-527]	1	2287.14
		FALSE	High	[K].TCVADENAENCDKSIHTLFGDK.[L]	2xCarbamidomethyl [C2; C11]		2.10472e-07	0	2	2	53	P02770; A0A0G2JSH5	P02770 [76-97]; A0A0G2JSH5 [76-97]	1	2524.11
		FALSE	High	[K].AETFTFHSDICTLPDKEK.[Q]	1xCarbamidomethyl [C11]		1.7084e-06	0	2	2	41	P02770; A0A0G2JSH5	P02770 [528-545]; A0A0G2JSH5 [528-545]	1	2139.01
		FALSE	High	[K].TVMGDFAQFVDK.[C]			0.00187694	0	2	2	22	P02770; A0A0G2JSH5	P02770 [570-581]; A0A0G2JSH5 [570-581]	0	1357.65
		FALSE	High	[K].QTALAELVK.[H]			0.0161254	0	2	2	45	P02770; A0A0G2JSH5	P02770 [550-558]; A0A0G2JSH5 [550-558]	0	972.572
		FALSE	High	[K].EFKAETFTFHSDICTLPDKEK.[Q]	1xCarbamidomethyl [C14]		0.000211827	0	2	2	40	P02770; A0A0G2JSH5	P02770 [525-545]; A0A0G2JSH5 [525-545]	2	2543.21
		FALSE	High	[R].RHPDYSVSLLLR.[L]			6.13773e-05	0	2	2	65	P02770; A0A0G2JSH5	P02770 [361-372]; A0A0G2JSH5 [361-372]	1	1455.81
		FALSE	High	[R].MSQRFPNAEFAEITK.[L]			0.00016603	0	2	2	27	P02770; A0A0G2JSH5	P02770 [243-257]; A0A0G2JSH5 [243-257]	1	1768.87
		FALSE	High	[K].YEATLEK.[C]			0.114668	0.000794481	2	2	12	P02770; A0A0G2JSH5	P02770 [377-383]; A0A0G2JSH5 [377-383]	0	853.43
		FALSE	High	[K].LDAVKEK.[A]			0.129355	0.00156677	2	2	19	P02770; A0A0G2JSH5	P02770 [206-212]; A0A0G2JSH5 [206-212]	1	802.467
		FALSE	High	[K].ATEDQLK.[T]			0.161681	0.00224961	2	2	10	P02770; A0A0G2JSH5	P02770 [563-569]; A0A0G2JSH5 [563-569]	0	804.41
		FALSE	High	[K].SEIAHR.[F]			0.151369	0.00224961	2	2	9	P02770; A0A0G2JSH5	P02770 [29-34]; A0A0G2JSH5 [29-34]	0	712.374
		FALSE	High	[R].LCVLHEKTPVSEKVTK.[C]	1xCarbamidomethyl [C2]		0.138975	0.00224961	2	2	3	P02770; A0A0G2JSH5	P02770 [484-499]; A0A0G2JSH5 [484-499]	2	1868.03
		FALSE	High	[K].DLGEQHFK.[G]			0.179965	0.00260022	2	2	5	P02770; A0A0G2JSH5	P02770 [37-44]; A0A0G2JSH5 [37-44]	0	973.474
		FALSE	High	[K].LCAIPK.[L]	1xCarbamidomethyl [C2]		0.240377	0.00740816	2	2	50	P02770; A0A0G2JSH5	P02770 [98-103]; A0A0G2JSH5 [98-103]	0	701.401
		FALSE	High	[K].AWAVAR.[GM]			0.242504	0.00740816	2	3	6	P02770; A0A0G2JSH5	P02770 [237-242]; A0A0G2JSH5 [237-242]	0	673.378
		FALSE	High	[K].TPVSEK.[V]			0.242504	0.00740816	2	2	22	P02770; A0A0G2JSH5	P02770 [491-496]; A0A0G2JSH5 [491-496]	0	660.356
		FALSE	High	[K].NYAEAK.[D]			0.256703	0.00906558	2	2	6	P02770; A0A0G2JSH5	P02770 [342-347]; A0A0G2JSH5 [342-347]	0	695.336
FALSE	High	Master Protein	3.49875e+18	171	M0R5V7	Murinoglobulin-2 OS=Rattus norvegicus OX=10116 GN=Mug2 PE=1 SV=2	CRSQIPRLPSSEEEESLDINIEGAKHKFSKRRVVLVKNKESVVFVQTDKPVYKPGQSVKFRIVSMDKNLHPLNELVKDPKMNRIMQWQDVKTENGLKQLSFSLSAEPIQGPYKIVVLKQSGVKEEHSFTVMEFVLPRFGVDVKVPNAISVYDEIISVTACATYTYGKPVLGRVKVRLCHGNPSFSSETKSACKEENSKLDNNGCSTQEVNITEFQLKENYLKVRQAFHVNATVTEEGTGSEFGGYGRIEVERTRNKFLFLKADSHFRHGIPFFVKVRLVDIKGDPIPNEQVFIKAQEDGFGSSTTTPVHAVTRFSIAISKVAGYKINLQVYHKEENLCIHSSCTAERHAEAHHTAYAVYSLSKSYIYLDTEAGVLPCNQIHTVQAHFILKGQVLGVLPQ…	>tr|M0R5V7|M0R5V7_RAT Murinoglobulin-2 OS=Rattus norvegicus OX=10116 GN=Mug2 PE=1 SV=2	0	569.739	0	47.2527	58	1745	1	1	1	1365	151.9	6.77							5.39663e+06		3.18991e+06	2.03393e+06								4.25551e+06						3.75168e+06
	Checked	Protein Group ID	# Proteins	# Unique Peptides	# Peptides	# PSMs	Group Description
	FALSE	171	4	1	58	1745	[Master Protein] Murinoglobulin-2 OS=Rattus norvegicus OX=10116 GN=Mug2 PE=1 SV=2	Not Found
		Checked	Confidence	Annotated Sequence	Modifications	Modifications in Master Proteins	Qvality PEP	Qvality q-value	# Protein Groups	# Proteins	# PSMs	Master Protein Accessions	Positions in Master Proteins	# Missed Cleavages	Theo. MH+ [Da]
		FALSE	High	[R].DTEELTYSVPYGR.[E]			0.000498155	0	3	6	9	Q03626; Q6IE52; M0R5V7	Q03626 [650-662]; Q6IE52 [643-655]; M0R5V7 [558-570]	0	1529.71
		FALSE	High	[R].HAEAHHTAYAVYSLSK.[S]			1.02269e-06	0	4	6	41	G3V9J1; Q6IE52; M0R5V7; P14046	G3V9J1 [277-292]; Q6IE52 [433-448]; M0R5V7 [348-363]; P14046 [439-454]	0	1784.87
		FALSE	High	[K].EEHSFTVMEFVLPR.[F]			0.00863903	0	5	10	9	Q03626; G3V9J1; Q6IE52; M0R5V7; P14046	Q03626 [215-228]; G3V9J1 [53-66]; Q6IE52 [209-222]; M0R5V7 [124-137]; P14046 [215-228]	0	1720.84
		FALSE	High	[K].EHTFSSLLCASDAELSETLSLLLPPR.[V]	1xCarbamidomethyl [C9]		0.00121464	0	2	2	8	Q6IE52; M0R5V7	Q6IE52 [890-915]; M0R5V7 [806-831]	0	2886.46
		FALSE	High	[K].VPNAISVYDEIISVTACATYTYGKPVLGR.[V]	1xCarbamidomethyl [C17]		0.00640128	0	1	1	5	M0R5V7	M0R5V7 [144-172]	0	3157.62
		FALSE	High	[K].GDPIPNEQVFIK.[A]			0.0123994	0	3	6	25	Q03626; Q6IE52; M0R5V7	Q03626 [374-385]; Q6IE52 [368-379]; M0R5V7 [283-294]	0	1356.72
		FALSE	High	[K].SYIYLDTEAGVLPCNQIHTVQAHFILK.[G]	1xCarbamidomethyl [C14]		5.83539e-06	0	4	9	40	Q03626; Q6IE52; M0R5V7; P14046	Q03626 [455-481]; Q6IE52 [449-475]; M0R5V7 [364-390]; P14046 [455-481]	0	3130.6
		FALSE	High	[K].HKDGSYSAFGDHNGQGQGNTWLTAFVLK.[S]			1.05499e-06	0	4	9	61	Q03626; Q6IE52; M0R5V7; P14046	Q03626 [1033-1060]; Q6IE52 [997-1024]; M0R5V7 [913-940]; P14046 [1023-1050]	1	3035.44
		FALSE	High	[K].ALGCLEASWETIEQGR.[N]	1xCarbamidomethyl [C4]		1.92218e-05	0	3	6	31	Q03626; Q6IE52; M0R5V7	Q03626 [1137-1152]; Q6IE52 [1098-1113]; M0R5V7 [1015-1030]	0	1819.86
		FALSE	High	[K].DGSYSAFGDHNGQGQGNTWLTAFVLK.[S]			1.2245e-05	0	4	9	51	Q03626; Q6IE52; M0R5V7; P14046	Q03626 [1035-1060]; Q6IE52 [999-1024]; M0R5V7 [915-940]; P14046 [1025-1050]	0	2770.29
		FALSE	High	[K].MLIYTILPDGEVIADSVK.[F]			2.02443e-05	0	4	6	54	G3V9J1; Q6IE52; M0R5V7; P14046	G3V9J1 [378-395]; Q6IE52 [533-550]; M0R5V7 [448-465]; P14046 [540-557]	0	1977.06
		FALSE	High	[R].TEVTTNNVLLYLDQVTNQTLSFSFIIQQDIPVKNLQPAIVK.[V]			1.3724e-05	0	5	10	6	Q03626; G3V9J1; Q6IE52; M0R5V7; P14046	Q03626 [1421-1461]; G3V9J1 [806-846]; Q6IE52 [1382-1422]; M0R5V7 [1299-1339]; P14046 [1411-1451]	1	4645.51
		FALSE	High	[R].TEVTTNNVLLYLDQVTNQTLSFSFIIQQDIPVK.[N]			0.000259278	0	5	10	3	Q03626; G3V9J1; Q6IE52; M0R5V7; P14046	Q03626 [1421-1453]; G3V9J1 [806-838]; Q6IE52 [1382-1414]; M0R5V7 [1299-1331]; P14046 [1411-1443]	0	3781.99
		FALSE	High	[R].AFIFIDESHITDAFTWLSK.[Q]			7.34932e-08	0	4	9	71	Q03626; Q6IE52; M0R5V7; P14046	Q03626 [1067-1085]; Q6IE52 [1031-1049]; M0R5V7 [947-965]; P14046 [1057-1075]	0	2241.12
		FALSE	High	[K].QQKDSGCFR.[S]	1xCarbamidomethyl [C7]		0.0207444	0	4	9	4	Q03626; Q6IE52; M0R5V7; P14046	Q03626 [1086-1094]; Q6IE52 [1050-1058]; M0R5V7 [966-974]; P14046 [1076-1084]	1	1125.51
		FALSE	High	[K].QQNSHGGFSSTQDTVVALDALSKYGAATFSK.[S]			2.62676e-06	0	3	6	4	Q03626; Q6IE52; M0R5V7	Q03626 [1254-1284]; Q6IE52 [1215-1245]; M0R5V7 [1132-1162]	1	3215.56
		FALSE	High	[R].LPSSEEEESLDINIEGAKHK.[F]			0.00195637	0	4	9	2	Q03626; Q6IE52; M0R5V7; P14046	Q03626 [94-113]; Q6IE52 [93-112]; M0R5V7 [8-27]; P14046 [94-113]	1	2225.09
		FALSE	High	[R].IMQWQDVK.[T]			0.0574208	0	3	6	4	Q6IE52; M0R5V7; P14046	Q6IE52 [169-176]; M0R5V7 [84-91]; P14046 [175-182]	0	1047.53
		FALSE	High	[R].DMGLTAFTNLK.[I]			0.0174191	0	2	4	3	Q03626; M0R5V7	Q03626 [672-682]; M0R5V7 [580-590]	0	1210.61
		FALSE	High	[K].MLIYTILPDGEVIADSVKFQVEK.[C]			1.4417e-07	0	4	6	25	G3V9J1; Q6IE52; M0R5V7; P14046	G3V9J1 [378-400]; Q6IE52 [533-555]; M0R5V7 [448-470]; P14046 [540-562]	1	2608.39
		FALSE	High	[K].FQVDKSNR.[L]			0.0654093	0	3	5	12	Q6IE52; M0R5V7; P14046	Q6IE52 [1264-1271]; M0R5V7 [1181-1188]; P14046 [1293-1300]	1	993.511
		FALSE	High	[R].SSGSLFNNAMK.[G]			0.0027968	0	3	6	16	Q03626; Q6IE52; M0R5V7	Q03626 [1095-1105]; Q6IE52 [1059-1069]; M0R5V7 [975-985]	0	1155.55
		FALSE	High	[K].SQKTPSVTVQSSGSFSQK.[F]			0.00054686	0	3	5	12	Q6IE52; M0R5V7; P14046	Q6IE52 [1246-1263]; M0R5V7 [1163-1180]; P14046 [1275-1292]	1	1882.95
		FALSE	High	[K].TVPLTCNNPK.[G]	1xCarbamidomethyl [C6]		0.0133963	0	2	2	16	Q6IE52; M0R5V7	Q6IE52 [1321-1330]; M0R5V7 [1238-1247]	0	1143.58
		FALSE	High	[K].TPSVTVQSSGSFSQK.[F]			2.97081e-05	0	3	5	102	Q6IE52; M0R5V7; P14046	Q6IE52 [1249-1263]; M0R5V7 [1166-1180]; P14046 [1278-1292]	0	1539.76
		FALSE	High	[K].YGAATFSK.[S]			0.039502	0	5	10	46	Q03626; G3V9J1; Q6IE52; M0R5V7; P14046	Q03626 [1277-1284]; G3V9J1 [662-669]; Q6IE52 [1238-1245]; M0R5V7 [1155-1162]; P14046 [1267-1274]	0	844.42
		FALSE	High	[R].NKVHLSFSPSQSLPASQTHMR.[V]			2.49734e-07	0	4	7	15	Q03626; Q6IE52; M0R5V7; P14046	Q03626 [566-586]; Q6IE52 [559-579]; M0R5V7 [474-494]; P14046 [566-586]	1	2352.19
		FALSE	High	[K].NKESVVFVQTDKPVYKPGQSVK.[F]			2.35894e-07	0	2	2	77	Q03626; M0R5V7	Q03626 [124-145]; M0R5V7 [38-59]	1	2477.34
		FALSE	High	[R].VTASPQSLCGLR.[A]	1xCarbamidomethyl [C9]		0.000275915	0	5	10	45	Q03626; G3V9J1; Q6IE52; M0R5V7; P14046	Q03626 [587-598]; G3V9J1 [425-436]; Q6IE52 [580-591]; M0R5V7 [495-506]; P14046 [587-598]	0	1288.67
		FALSE	High	[K].ESVVFVQTDKPVYKPGQSVK.[F]			2.32851e-05	0	2	2	34	Q03626; M0R5V7	Q03626 [126-145]; M0R5V7 [40-59]	0	2235.2
		FALSE	High	[K].VLIVEPEGIKK.[E]			0.00105606	0	4	9	54	Q03626; Q6IE52; M0R5V7; P14046	Q03626 [915-925]; Q6IE52 [879-889]; M0R5V7 [795-805]; P14046 [905-915]	1	1224.76
		FALSE	High	[R].HTSSWLVTPK.[S]			0.00150211	0	4	9	65	Q03626; Q6IE52; M0R5V7; P14046	Q03626 [867-876]; Q6IE52 [831-840]; M0R5V7 [747-756]; P14046 [857-866]	0	1155.62
		FALSE	High	[R].LCHGNPSFSSETK.[S]	1xCarbamidomethyl [C2]		0.00868378	0	2	2	31	Q6IE52; M0R5V7	Q6IE52 [262-274]; M0R5V7 [177-189]	0	1463.66
		FALSE	High	[K].SLDKEAIK.[E]			0.0320562	0	3	5	31	Q6IE52; M0R5V7; P14046	Q6IE52 [1143-1150]; M0R5V7 [1060-1067]; P14046 [1172-1179]	1	903.515
		FALSE	High	[K].QSGVKEEHSFTVMEFVLPR.[F]			4.5915e-05	0	5	10	34	Q03626; G3V9J1; Q6IE52; M0R5V7; P14046	Q03626 [210-228]; G3V9J1 [48-66]; Q6IE52 [204-222]; M0R5V7 [119-137]; P14046 [210-228]	1	2220.11
		FALSE	High	[R].LPSSEEEESLDINIEGAK.[H]			1.24694e-07	0	4	9	74	Q03626; Q6IE52; M0R5V7; P14046	Q03626 [94-111]; Q6IE52 [93-110]; M0R5V7 [8-25]; P14046 [94-111]	0	1959.94
		FALSE	High	[K].VYDYYETDEVAFAEYSSPCSSDKQNV.[-]	1xCarbamidomethyl [C19]		3.6933e-05	0	3	6	21	Q03626; Q6IE52; M0R5V7	Q03626 [1462-1487]; Q6IE52 [1423-1448]; M0R5V7 [1340-1365]	1	3066.28
		FALSE	High	[K].VYDYYETDEVAFAEYSSPCSSDK.[Q]	1xCarbamidomethyl [C19]		0.000119779	0	3	6	23	Q03626; Q6IE52; M0R5V7	Q03626 [1462-1484]; Q6IE52 [1423-1445]; M0R5V7 [1340-1362]	0	2725.11
		FALSE	High	[K].MLSGFIPLKPTVK.[K]			0.000327381	0	5	10	58	Q03626; G3V9J1; Q6IE52; M0R5V7; P14046	Q03626 [1398-1410]; G3V9J1 [783-795]; Q6IE52 [1359-1371]; M0R5V7 [1276-1288]; P14046 [1388-1400]	0	1430.84
		FALSE	High	[K].QQNSHGGFSSTQDTVVALDALSK.[Y]			7.02316e-05	0	3	6	42	Q03626; Q6IE52; M0R5V7	Q03626 [1254-1276]; Q6IE52 [1215-1237]; M0R5V7 [1132-1154]	0	2390.16
		FALSE	High	[K].QLSFSLSAEPIQGPYK.[I]			4.20425e-05	0	5	10	51	Q03626; G3V9J1; Q6IE52; M0R5V7; P14046	Q03626 [189-204]; G3V9J1 [27-42]; Q6IE52 [183-198]; M0R5V7 [98-113]; P14046 [189-204]	0	1764.92
		FALSE	High	[R].LVDIKGDPIPNEQVFIK.[A]			0.000142122	0	3	6	55	Q03626; Q6IE52; M0R5V7	Q03626 [369-385]; Q6IE52 [363-379]; M0R5V7 [278-294]	1	1925.07
		FALSE	High	[R].AHFSVMGDILSSAIK.[N]			1.70617e-05	0	4	9	24	Q03626; Q6IE52; M0R5V7; P14046	Q03626 [959-973]; Q6IE52 [923-937]; M0R5V7 [839-853]; P14046 [949-963]	0	1575.82
		FALSE	High	[R].AHFSVMGDILSSAIK.[N]	1xOxidation [M6]		0.00577229	0	4	9	20	Q03626; Q6IE52; M0R5V7; P14046	Q03626 [959-973]; Q6IE52 [923-937]; M0R5V7 [839-853]; P14046 [949-963]	0	1591.81
		FALSE	High	[R].IMQWQDVKTENGLK.[Q]			8.29015e-05	0	3	6	6	Q6IE52; M0R5V7; P14046	Q6IE52 [169-182]; M0R5V7 [84-97]; P14046 [175-188]	1	1689.86
		FALSE	High	[K].VHLSFSPSQSLPASQTHMR.[V]			1.42497e-06	0	4	7	71	Q03626; Q6IE52; M0R5V7; P14046	Q03626 [568-586]; Q6IE52 [561-579]; M0R5V7 [476-494]; P14046 [568-586]	0	2110.05
		FALSE	High	[R].HGIPFFVK.[VI]			0.0127232	0	5	10	46	Q03626; G3V9J1; Q6IE52; M0R5V7; P14046	Q03626 [359-366]; G3V9J1 [197-204]; Q6IE52 [353-360]; M0R5V7 [268-275]; P14046 [359-366]	0	944.535
		FALSE	High	[K].VLIVEPEGIK.[K]			0.00356737	0	4	9	29	Q03626; Q6IE52; M0R5V7; P14046	Q03626 [915-924]; Q6IE52 [879-888]; M0R5V7 [795-804]; P14046 [905-914]	0	1096.66
		FALSE	High	[R].LTAHPAPSPEDLALSTGTIK.[W]			0.00110647	0	2	2	23	Q6IE52; M0R5V7	Q6IE52 [1191-1210]; M0R5V7 [1108-1127]	0	2019.08
		FALSE	High	[K].ALGYLR.[A]			0.108709	0.000794481	4	9	52	Q03626; Q6IE52; M0R5V7; P14046	Q03626 [1017-1022]; Q6IE52 [981-986]; M0R5V7 [897-902]; P14046 [1007-1012]	0	692.409
		FALSE	High	[K].TENGLK.[QN]			0.172607	0.00224961	5	13	23	Q03626; G3V9J1; Q6IE52; M0R5V7; P14046	Q03626 [183-188]; G3V9J1 [21-26]; Q6IE52 [177-182]; M0R5V7 [92-97]; P14046 [183-188]	0	661.352
		FALSE	High	[K].QQPAFALK.[V]			0.163204	0.00224961	5	10	24	Q03626; G3V9J1; Q6IE52; M0R5V7; P14046	Q03626 [1350-1357]; G3V9J1 [735-742]; Q6IE52 [1311-1318]; M0R5V7 [1228-1235]; P14046 [1340-1347]	0	902.509
		FALSE	High	[K].NLQPAIVK.[V]			0.15942	0.00224961	5	10	13	Q03626; G3V9J1; Q6IE52; M0R5V7; P14046	Q03626 [1454-1461]; G3V9J1 [839-846]; Q6IE52 [1415-1422]; M0R5V7 [1332-1339]; P14046 [1444-1451]	0	882.541
		FALSE	High	[K].DSGCFR.[S]	1xCarbamidomethyl [C4]		0.195496	0.00404498	4	9	10	Q03626; Q6IE52; M0R5V7; P14046	Q03626 [1089-1094]; Q6IE52 [1053-1058]; M0R5V7 [969-974]; P14046 [1079-1084]	0	741.298
		FALSE	High	[R].GEAFTLK.[AD]			0.207407	0.00437636	4	7	10	G3V9J1; Q6IE52; M0R5V7; P14046	G3V9J1 [644-650]; Q6IE52 [782-788]; M0R5V7 [698-704]; P14046 [808-814]	0	765.414
		FALSE	High	[K].SKALGYLR.[A]			0.203679	0.00437636	4	9	5	Q03626; Q6IE52; M0R5V7; P14046	Q03626 [1015-1022]; Q6IE52 [979-986]; M0R5V7 [895-902]; P14046 [1005-1012]	1	907.536
		FALSE	High	[R].NKFLFLK.[A]			0.216005	0.00540949	5	10	9	Q03626; G3V9J1; Q6IE52; M0R5V7; P14046	Q03626 [346-352]; G3V9J1 [184-190]; Q6IE52 [340-346]; M0R5V7 [255-261]; P14046 [346-352]	1	909.556
		FALSE	High	[K].DTVVETIR.[N]			0.218936	0.00540949	2	2	2	Q6IE52; M0R5V7	Q6IE52 [702-709]; M0R5V7 [618-625]	0	932.505
		FALSE	High	[R].EKDVYR.[Y]			0.261202	0.00939091	4	9	8	Q03626; Q6IE52; M0R5V7; P14046	Q03626 [663-668]; Q6IE52 [656-661]; M0R5V7 [571-576]; P14046 [652-657]	1	809.415
FALSE	High	Master Protein	3.11987e+18	165	Q6IE52	Murinoglobulin-2 OS=Rattus norvegicus OX=10116 GN=Mug2 PE=1 SV=1	MWKNREAQLCLFSVLLAFLPSASLLFGNSKYMVLVPSQLYTETPEKICLHLYHLNETVTVTASLISQRGTRKLFDEPVVDKDLFHCVSFIPRLPSSEEEESLDINIEGAKHKFSKRHVVLVKNKESVVFVQTDKPMYKPGQSVKFRVVSMDKNLYPLKELVQDPKMNRIMQWQDVKTENGLKQLSFSLSAEPIQGPYKIVVLKQSGVKEEHSFTVMEFVLPRFGVDVKVPNAISVYDEIISVTACDRYTYGKPVLGRVKVRLCHGNPSFSSETKSACKEENSQLDNNGCSTQEVNITEFQLKENYLKVRQAFHVNATVTEEGTGMEFGGYGRIEVERTRNKFLFLKADSHFRHGIPFFVKVRLVDIKGDPIPNEQVFIKAQEAGYTNATTTDQHGLAKF…	>sp|Q6IE52|MUG2_RAT Murinoglobulin-2 OS=Rattus norvegicus OX=10116 GN=Mug2 PE=1 SV=1	0	557.859	0	44.9586	60	1747	1	1	1	1448	161.5	6.6		2.08649e+06		2.07595e+06	2.00881e+06
	Checked	Protein Group ID	# Proteins	# Unique Peptides	# Peptides	# PSMs	Group Description
	FALSE	165	4	1	60	1747	[Master Protein] Murinoglobulin-2 OS=Rattus norvegicus OX=10116 GN=Mug2 PE=1 SV=1	Not Found
		Checked	Confidence	Annotated Sequence	Modifications	Modifications in Master Proteins	Qvality PEP	Qvality q-value	# Protein Groups	# Proteins	# PSMs	Master Protein Accessions	Positions in Master Proteins	# Missed Cleavages	Theo. MH+ [Da]
		FALSE	High	[R].DTEELTYSVPYGR.[E]			0.000498155	0	3	6	9	Q03626; Q6IE52; M0R5V7	Q03626 [650-662]; Q6IE52 [643-655]; M0R5V7 [558-570]	0	1529.71
		FALSE	High	[K].FRVVSMDK.[N]			0.0834364	0	3	8	3	Q03626; Q6IE52; P14046	Q03626 [146-153]; Q6IE52 [145-152]; P14046 [146-153]	1	981.519
		FALSE	High	[R].HAEAHHTAYAVYSLSK.[S]			1.02269e-06	0	4	6	41	G3V9J1; Q6IE52; M0R5V7; P14046	G3V9J1 [277-292]; Q6IE52 [433-448]; M0R5V7 [348-363]; P14046 [439-454]	0	1784.87
		FALSE	High	[K].EEHSFTVMEFVLPR.[F]			0.00863903	0	5	10	9	Q03626; G3V9J1; Q6IE52; M0R5V7; P14046	Q03626 [215-228]; G3V9J1 [53-66]; Q6IE52 [209-222]; M0R5V7 [124-137]; P14046 [215-228]	0	1720.84
		FALSE	High	[K].EHTFSSLLCASDAELSETLSLLLPPR.[V]	1xCarbamidomethyl [C9]		0.00121464	0	2	2	8	Q6IE52; M0R5V7	Q6IE52 [890-915]; M0R5V7 [806-831]	0	2886.46
		FALSE	High	[K].GDPIPNEQVFIK.[A]			0.0123994	0	3	6	25	Q03626; Q6IE52; M0R5V7	Q03626 [374-385]; Q6IE52 [368-379]; M0R5V7 [283-294]	0	1356.72
		FALSE	High	[K].SYIYLDTEAGVLPCNQIHTVQAHFILK.[G]	1xCarbamidomethyl [C14]		5.83539e-06	0	4	9	40	Q03626; Q6IE52; M0R5V7; P14046	Q03626 [455-481]; Q6IE52 [449-475]; M0R5V7 [364-390]; P14046 [455-481]	0	3130.6
		FALSE	High	[K].HKDGSYSAFGDHNGQGQGNTWLTAFVLK.[S]			1.05499e-06	0	4	9	61	Q03626; Q6IE52; M0R5V7; P14046	Q03626 [1033-1060]; Q6IE52 [997-1024]; M0R5V7 [913-940]; P14046 [1023-1050]	1	3035.44
		FALSE	High	[K].ALGCLEASWETIEQGR.[N]	1xCarbamidomethyl [C4]		1.92218e-05	0	3	6	31	Q03626; Q6IE52; M0R5V7	Q03626 [1137-1152]; Q6IE52 [1098-1113]; M0R5V7 [1015-1030]	0	1819.86
		FALSE	High	[K].DGSYSAFGDHNGQGQGNTWLTAFVLK.[S]			1.2245e-05	0	4	9	51	Q03626; Q6IE52; M0R5V7; P14046	Q03626 [1035-1060]; Q6IE52 [999-1024]; M0R5V7 [915-940]; P14046 [1025-1050]	0	2770.29
		FALSE	High	[K].MLIYTILPDGEVIADSVK.[F]			2.02443e-05	0	4	6	54	G3V9J1; Q6IE52; M0R5V7; P14046	G3V9J1 [378-395]; Q6IE52 [533-550]; M0R5V7 [448-465]; P14046 [540-557]	0	1977.06
		FALSE	High	[R].TEVTTNNVLLYLDQVTNQTLSFSFIIQQDIPVKNLQPAIVK.[V]			1.3724e-05	0	5	10	6	Q03626; G3V9J1; Q6IE52; M0R5V7; P14046	Q03626 [1421-1461]; G3V9J1 [806-846]; Q6IE52 [1382-1422]; M0R5V7 [1299-1339]; P14046 [1411-1451]	1	4645.51
		FALSE	High	[R].TEVTTNNVLLYLDQVTNQTLSFSFIIQQDIPVK.[N]			0.000259278	0	5	10	3	Q03626; G3V9J1; Q6IE52; M0R5V7; P14046	Q03626 [1421-1453]; G3V9J1 [806-838]; Q6IE52 [1382-1414]; M0R5V7 [1299-1331]; P14046 [1411-1443]	0	3781.99
		FALSE	High	[R].AFIFIDESHITDAFTWLSK.[Q]			7.34932e-08	0	4	9	71	Q03626; Q6IE52; M0R5V7; P14046	Q03626 [1067-1085]; Q6IE52 [1031-1049]; M0R5V7 [947-965]; P14046 [1057-1075]	0	2241.12
		FALSE	High	[K].QQKDSGCFR.[S]	1xCarbamidomethyl [C7]		0.0207444	0	4	9	4	Q03626; Q6IE52; M0R5V7; P14046	Q03626 [1086-1094]; Q6IE52 [1050-1058]; M0R5V7 [966-974]; P14046 [1076-1084]	1	1125.51
		FALSE	High	[K].QQNSHGGFSSTQDTVVALDALSKYGAATFSK.[S]			2.62676e-06	0	3	6	4	Q03626; Q6IE52; M0R5V7	Q03626 [1254-1284]; Q6IE52 [1215-1245]; M0R5V7 [1132-1162]	1	3215.56
		FALSE	High	[R].LPSSEEEESLDINIEGAKHK.[F]			0.00195637	0	4	9	2	Q03626; Q6IE52; M0R5V7; P14046	Q03626 [94-113]; Q6IE52 [93-112]; M0R5V7 [8-27]; P14046 [94-113]	1	2225.09
		FALSE	High	[R].IMQWQDVK.[T]			0.0574208	0	3	6	4	Q6IE52; M0R5V7; P14046	Q6IE52 [169-176]; M0R5V7 [84-91]; P14046 [175-182]	0	1047.53
		FALSE	High	[K].MLIYTILPDGEVIADSVKFQVEK.[C]			1.4417e-07	0	4	6	25	G3V9J1; Q6IE52; M0R5V7; P14046	G3V9J1 [378-400]; Q6IE52 [533-555]; M0R5V7 [448-470]; P14046 [540-562]	1	2608.39
		FALSE	High	[K].FQVDKSNR.[L]			0.0654093	0	3	5	12	Q6IE52; M0R5V7; P14046	Q6IE52 [1264-1271]; M0R5V7 [1181-1188]; P14046 [1293-1300]	1	993.511
		FALSE	High	[R].SSGSLFNNAMK.[G]			0.0027968	0	3	6	16	Q03626; Q6IE52; M0R5V7	Q03626 [1095-1105]; Q6IE52 [1059-1069]; M0R5V7 [975-985]	0	1155.55
		FALSE	High	[K].SQKTPSVTVQSSGSFSQK.[F]			0.00054686	0	3	5	12	Q6IE52; M0R5V7; P14046	Q6IE52 [1246-1263]; M0R5V7 [1163-1180]; P14046 [1275-1292]	1	1882.95
		FALSE	High	[K].TVPLTCNNPK.[G]	1xCarbamidomethyl [C6]		0.0133963	0	2	2	16	Q6IE52; M0R5V7	Q6IE52 [1321-1330]; M0R5V7 [1238-1247]	0	1143.58
		FALSE	High	[K].TPSVTVQSSGSFSQK.[F]			2.97081e-05	0	3	5	102	Q6IE52; M0R5V7; P14046	Q6IE52 [1249-1263]; M0R5V7 [1166-1180]; P14046 [1278-1292]	0	1539.76
		FALSE	High	[K].YGAATFSK.[S]			0.039502	0	5	10	46	Q03626; G3V9J1; Q6IE52; M0R5V7; P14046	Q03626 [1277-1284]; G3V9J1 [662-669]; Q6IE52 [1238-1245]; M0R5V7 [1155-1162]; P14046 [1267-1274]	0	844.42
		FALSE	High	[K].ESVVFVQTDKPMYKPGQSVK.[F]			0.000239884	0	2	7	20	Q6IE52; P14046	Q6IE52 [125-144]; P14046 [126-145]	0	2267.17
		FALSE	High	[R].NKVHLSFSPSQSLPASQTHMR.[V]			2.49734e-07	0	4	7	15	Q03626; Q6IE52; M0R5V7; P14046	Q03626 [566-586]; Q6IE52 [559-579]; M0R5V7 [474-494]; P14046 [566-586]	1	2352.19
		FALSE	High	[K].NKESVVFVQTDKPMYKPGQSVK.[F]			7.53243e-07	0	2	7	25	Q6IE52; P14046	Q6IE52 [123-144]; P14046 [124-145]	1	2509.31
		FALSE	High	[R].VTASPQSLCGLR.[A]	1xCarbamidomethyl [C9]		0.000275915	0	5	10	45	Q03626; G3V9J1; Q6IE52; M0R5V7; P14046	Q03626 [587-598]; G3V9J1 [425-436]; Q6IE52 [580-591]; M0R5V7 [495-506]; P14046 [587-598]	0	1288.67
		FALSE	High	[K].VLIVEPEGIKK.[E]			0.00105606	0	4	9	54	Q03626; Q6IE52; M0R5V7; P14046	Q03626 [915-925]; Q6IE52 [879-889]; M0R5V7 [795-805]; P14046 [905-915]	1	1224.76
		FALSE	High	[R].HTSSWLVTPK.[S]			0.00150211	0	4	9	65	Q03626; Q6IE52; M0R5V7; P14046	Q03626 [867-876]; Q6IE52 [831-840]; M0R5V7 [747-756]; P14046 [857-866]	0	1155.62
		FALSE	High	[R].LCHGNPSFSSETK.[S]	1xCarbamidomethyl [C2]		0.00868378	0	2	2	31	Q6IE52; M0R5V7	Q6IE52 [262-274]; M0R5V7 [177-189]	0	1463.66
		FALSE	High	[K].SLDKEAIK.[E]			0.0320562	0	3	5	31	Q6IE52; M0R5V7; P14046	Q6IE52 [1143-1150]; M0R5V7 [1060-1067]; P14046 [1172-1179]	1	903.515
		FALSE	High	[K].QSGVKEEHSFTVMEFVLPR.[F]			4.5915e-05	0	5	10	34	Q03626; G3V9J1; Q6IE52; M0R5V7; P14046	Q03626 [210-228]; G3V9J1 [48-66]; Q6IE52 [204-222]; M0R5V7 [119-137]; P14046 [210-228]	1	2220.11
		FALSE	High	[R].LPSSEEEESLDINIEGAK.[H]			1.24694e-07	0	4	9	74	Q03626; Q6IE52; M0R5V7; P14046	Q03626 [94-111]; Q6IE52 [93-110]; M0R5V7 [8-25]; P14046 [94-111]	0	1959.94
		FALSE	High	[K].YMVLVPSQLYTETPEK.[I]			7.28264e-05	0	3	8	19	Q03626; Q6IE52; P14046	Q03626 [31-46]; Q6IE52 [31-46]; P14046 [31-46]	0	1897.96
		FALSE	High	[K].VYDYYETDEVAFAEYSSPCSSDKQNV.[-]	1xCarbamidomethyl [C19]		3.6933e-05	0	3	6	21	Q03626; Q6IE52; M0R5V7	Q03626 [1462-1487]; Q6IE52 [1423-1448]; M0R5V7 [1340-1365]	1	3066.28
		FALSE	High	[K].VYDYYETDEVAFAEYSSPCSSDK.[Q]	1xCarbamidomethyl [C19]		0.000119779	0	3	6	23	Q03626; Q6IE52; M0R5V7	Q03626 [1462-1484]; Q6IE52 [1423-1445]; M0R5V7 [1340-1362]	0	2725.11
		FALSE	High	[K].MLSGFIPLKPTVK.[K]			0.000327381	0	5	10	58	Q03626; G3V9J1; Q6IE52; M0R5V7; P14046	Q03626 [1398-1410]; G3V9J1 [783-795]; Q6IE52 [1359-1371]; M0R5V7 [1276-1288]; P14046 [1388-1400]	0	1430.84
		FALSE	High	[K].QQNSHGGFSSTQDTVVALDALSK.[Y]			7.02316e-05	0	3	6	42	Q03626; Q6IE52; M0R5V7	Q03626 [1254-1276]; Q6IE52 [1215-1237]; M0R5V7 [1132-1154]	0	2390.16
		FALSE	High	[K].QLSFSLSAEPIQGPYK.[I]			4.20425e-05	0	5	10	51	Q03626; G3V9J1; Q6IE52; M0R5V7; P14046	Q03626 [189-204]; G3V9J1 [27-42]; Q6IE52 [183-198]; M0R5V7 [98-113]; P14046 [189-204]	0	1764.92
		FALSE	High	[R].LVDIKGDPIPNEQVFIK.[A]			0.000142122	0	3	6	55	Q03626; Q6IE52; M0R5V7	Q03626 [369-385]; Q6IE52 [363-379]; M0R5V7 [278-294]	1	1925.07
		FALSE	High	[R].AHFSVMGDILSSAIK.[N]			1.70617e-05	0	4	9	24	Q03626; Q6IE52; M0R5V7; P14046	Q03626 [959-973]; Q6IE52 [923-937]; M0R5V7 [839-853]; P14046 [949-963]	0	1575.82
		FALSE	High	[R].AHFSVMGDILSSAIK.[N]	1xOxidation [M6]		0.00577229	0	4	9	20	Q03626; Q6IE52; M0R5V7; P14046	Q03626 [959-973]; Q6IE52 [923-937]; M0R5V7 [839-853]; P14046 [949-963]	0	1591.81
		FALSE	High	[R].IMQWQDVKTENGLK.[Q]			8.29015e-05	0	3	6	6	Q6IE52; M0R5V7; P14046	Q6IE52 [169-182]; M0R5V7 [84-97]; P14046 [175-188]	1	1689.86
		FALSE	High	[K].FSIDTSSISGYSLNIK.[V]			8.03631e-05	0	2	5	51	Q03626; Q6IE52	Q03626 [405-420]; Q6IE52 [399-414]	0	1731.88
		FALSE	High	[K].VHLSFSPSQSLPASQTHMR.[V]			1.42497e-06	0	4	7	71	Q03626; Q6IE52; M0R5V7; P14046	Q03626 [568-586]; Q6IE52 [561-579]; M0R5V7 [476-494]; P14046 [568-586]	0	2110.05
		FALSE	High	[R].HGIPFFVK.[VI]			0.0127232	0	5	10	46	Q03626; G3V9J1; Q6IE52; M0R5V7; P14046	Q03626 [359-366]; G3V9J1 [197-204]; Q6IE52 [353-360]; M0R5V7 [268-275]; P14046 [359-366]	0	944.535
		FALSE	High	[K].VLIVEPEGIK.[K]			0.00356737	0	4	9	29	Q03626; Q6IE52; M0R5V7; P14046	Q03626 [915-924]; Q6IE52 [879-888]; M0R5V7 [795-804]; P14046 [905-914]	0	1096.66
		FALSE	High	[R].LTAHPAPSPEDLALSTGTIK.[W]			0.00110647	0	2	2	23	Q6IE52; M0R5V7	Q6IE52 [1191-1210]; M0R5V7 [1108-1127]	0	2019.08
		FALSE	High	[K].ALGYLR.[A]			0.108709	0.000794481	4	9	52	Q03626; Q6IE52; M0R5V7; P14046	Q03626 [1017-1022]; Q6IE52 [981-986]; M0R5V7 [897-902]; P14046 [1007-1012]	0	692.409
		FALSE	High	[R].HVVLVK.[N]			0.167066	0.00224961	1	1	3	Q6IE52	Q6IE52 [117-122]	0	694.461
		FALSE	High	[K].TENGLK.[QN]			0.172607	0.00224961	5	13	23	Q03626; G3V9J1; Q6IE52; M0R5V7; P14046	Q03626 [183-188]; G3V9J1 [21-26]; Q6IE52 [177-182]; M0R5V7 [92-97]; P14046 [183-188]	0	661.352
		FALSE	High	[K].QQPAFALK.[V]			0.163204	0.00224961	5	10	24	Q03626; G3V9J1; Q6IE52; M0R5V7; P14046	Q03626 [1350-1357]; G3V9J1 [735-742]; Q6IE52 [1311-1318]; M0R5V7 [1228-1235]; P14046 [1340-1347]	0	902.509
		FALSE	High	[K].NLQPAIVK.[V]			0.15942	0.00224961	5	10	13	Q03626; G3V9J1; Q6IE52; M0R5V7; P14046	Q03626 [1454-1461]; G3V9J1 [839-846]; Q6IE52 [1415-1422]; M0R5V7 [1332-1339]; P14046 [1444-1451]	0	882.541
		FALSE	High	[K].DSGCFR.[S]	1xCarbamidomethyl [C4]		0.195496	0.00404498	4	9	10	Q03626; Q6IE52; M0R5V7; P14046	Q03626 [1089-1094]; Q6IE52 [1053-1058]; M0R5V7 [969-974]; P14046 [1079-1084]	0	741.298
		FALSE	High	[R].GEAFTLK.[AD]			0.207407	0.00437636	4	7	10	G3V9J1; Q6IE52; M0R5V7; P14046	G3V9J1 [644-650]; Q6IE52 [782-788]; M0R5V7 [698-704]; P14046 [808-814]	0	765.414
		FALSE	High	[K].SKALGYLR.[A]			0.203679	0.00437636	4	9	5	Q03626; Q6IE52; M0R5V7; P14046	Q03626 [1015-1022]; Q6IE52 [979-986]; M0R5V7 [895-902]; P14046 [1005-1012]	1	907.536
		FALSE	High	[R].NKFLFLK.[A]			0.216005	0.00540949	5	10	9	Q03626; G3V9J1; Q6IE52; M0R5V7; P14046	Q03626 [346-352]; G3V9J1 [184-190]; Q6IE52 [340-346]; M0R5V7 [255-261]; P14046 [346-352]	1	909.556
		FALSE	High	[K].DTVVETIR.[N]			0.218936	0.00540949	2	2	2	Q6IE52; M0R5V7	Q6IE52 [702-709]; M0R5V7 [618-625]	0	932.505
		FALSE	High	[R].EKDVYR.[Y]			0.261202	0.00939091	4	9	8	Q03626; Q6IE52; M0R5V7; P14046	Q03626 [663-668]; Q6IE52 [656-661]; M0R5V7 [571-576]; P14046 [652-657]	1	809.415
FALSE	High	Master Protein	-3.96891e+18	73	P20059	Hemopexin OS=Rattus norvegicus OX=10116 GN=Hpx PE=1 SV=3	MARTVVALNILVLLGLCWSLAVANPLPAAHETVAKGENGTKPDSDVIEHCSDAWSFDATTMDHNGTMLFFKGEFVWRGHSGIRELISERWKNPVTSVDAAFRGPDSVFLIKEDKVWVYPPEKKENGYPKLFQEEFPGIPYPPDAAVECHRGECQSEGVLFFQGNRKWFWDFATRTQKERSWPAVGNCTAALRWLERYYCFQGNKFLRFNPVTGEVPPRYPLDARDYFISCPGRGHGKLRNGTAHGNSTHPMHSRCNADPGLSALLSDHRGATYAFSGSHYWRLDSSRDGWHSWPIAHHWPQGPSAVDAAFSWDEKVYLIQGTQVYVFLTKGGNNLVSGYPKRLEKELGSPPGISLDTIDAAFSCPGSSKLYVTSGRRLWWLDLKSGAQATWAELSWPHE…	>sp|P20059|HEMO_RAT Hemopexin OS=Rattus norvegicus OX=10116 GN=Hpx PE=1 SV=3	0	454.401	0	71.7391	44	1452	44	44	1	460	51.3	7.65		3.66523e+08	3.48449e+08	3.29716e+08	3.17172e+08	5.83554e+08	5.63196e+08	5.44482e+08	5.47055e+08	7.95264e+08	5.24742e+08	7.36833e+08	1.68085e+09	4.32555e+08	6.39666e+08	1.13848e+09	8.10464e+08	8.4589e+08	1.12536e+09	1.41763e+09	8.94638e+08	1.69286e+09	9.35192e+08	1.5924e+09	7.96352e+08	6.5592e+08	1.24881e+09	1.73032e+09	4.99857e+08
	Checked	Protein Group ID	# Proteins	# Unique Peptides	# Peptides	# PSMs	Group Description
	FALSE	73	1	44	44	1452	[Master Protein] Hemopexin OS=Rattus norvegicus OX=10116 GN=Hpx PE=1 SV=3
		Checked	Confidence	Annotated Sequence	Modifications	Modifications in Master Proteins	Qvality PEP	Qvality q-value	# Protein Groups	# Proteins	# PSMs	Master Protein Accessions	Positions in Master Proteins	# Missed Cleavages	Theo. MH+ [Da]
		FALSE	High	[R].DYFISCPGR.[G]	1xCarbamidomethyl [C6]		0.0763251	0	1	1	20	P20059	P20059 [225-233]	0	1114.5
		FALSE	High	[K].WFWDFATR.[T]			0.0224042	0	1	1	60	P20059	P20059 [167-174]	0	1128.53
		FALSE	High	[K].VYLIQGTQVYVFLTK.[G]			0.000109676	0	1	1	53	P20059	P20059 [316-330]	0	1772
		FALSE	High	[R].LWWLDLK.[S]			0.0426281	0	1	1	49	P20059	P20059 [378-384]	0	973.551
		FALSE	High	[K].LFQEEFPGIPYPPDAAVECHRGECQSEGVLFFQGNR.[K]	2xCarbamidomethyl [C19; C24]		2.67827e-05	0	1	1	28	P20059	P20059 [130-165]	1	4180.93
		FALSE	High	[K].SLGPYSCSSNGPNLFFIHGPNLYCYSSIDKLNAAK.[S]	2xCarbamidomethyl [C7; C24]		1.05913e-09	0	1	1	30	P20059	P20059 [410-444]	1	3891.85
		FALSE	High	[K].NPVTSVDAAFRGPDSVFLIK.[E]			0.00787173	0	1	1	14	P20059	P20059 [92-111]	1	2133.13
		FALSE	High	[K].ELGSPPGISLDTIDAAFSCPGSSK.[L]	1xCarbamidomethyl [C19]		1.52628e-07	0	1	1	51	P20059	P20059 [346-369]	0	2406.15
		FALSE	High	[R].DGWHSWPIAHHWPQGPSAVDAAFSWDEKVYLIQGTQVYVFLTK.[G]			1.64753e-06	0	1	1	8	P20059	P20059 [288-330]	1	4967.44
		FALSE	High	[R].DGWHSWPIAHHWPQGPSAVDAAFSWDEK.[V]			5.61302e-08	0	1	1	49	P20059	P20059 [288-315]	0	3214.46
		FALSE	High	[K].SLPQPQKVNSILGCSQ.[-]	1xCarbamidomethyl [C14]		0.00656893	0	1	1	6	P20059	P20059 [445-460]	1	1755.91
		FALSE	High	[R].GECQSEGVLFFQGNR.[K]	1xCarbamidomethyl [C3]		0.000173059	0	1	1	11	P20059	P20059 [151-165]	0	1727.78
		FALSE	High	[R].CNADPGLSALLSDHRGATYAFSGSHYWR.[L]	1xCarbamidomethyl [C1]		8.83381e-06	0	1	1	3	P20059	P20059 [255-282]	1	3109.43
		FALSE	High	[K].SLGPYSCSSNGPNLFFIHGPNLYCYSSIDK.[L]	2xCarbamidomethyl [C7; C24]		1.62211e-06	0	1	1	13	P20059	P20059 [410-439]	0	3394.55
		FALSE	High	[K].NPVTSVDAAFRGPDSVFLIKEDK.[V]			0.0118369	0	1	1	1	P20059	P20059 [92-114]	2	2505.3
		FALSE	High	[R].RLWWLDLK.[S]			0.0191079	0	1	1	9	P20059	P20059 [377-384]	1	1129.65
		FALSE	High	[R].GPDSVFLIK.[E]			0.0559959	0	1	1	15	P20059	P20059 [103-111]	0	975.551
		FALSE	High	[K].VWVYPPEK.[K]			0.0466978	0	1	1	5	P20059	P20059 [115-122]	0	1017.54
		FALSE	High	[R].WKNPVTSVDAAFRGPDSVFLIK.[E]			0.000110246	0	1	1	68	P20059	P20059 [90-111]	2	2447.31
		FALSE	High	[K].GGNNLVSGYPK.[R]			0.00698939	0	1	1	49	P20059	P20059 [331-341]	0	1105.56
		FALSE	High	[R].YYCFQGNK.[F]	1xCarbamidomethyl [C3]		0.0259941	0	1	1	25	P20059	P20059 [197-204]	0	1079.46
		FALSE	High	[R].DYFISCPGRGHGK.[L]	1xCarbamidomethyl [C6]		0.00330083	0	1	1	12	P20059	P20059 [225-237]	1	1493.7
		FALSE	High	[K].EDKVWVYPPEKK.[E]			0.0115355	0	1	1	27	P20059	P20059 [112-123]	2	1517.8
		FALSE	High	[R].FNPVTGEVPPR.[Y]			0.00297611	0	1	1	90	P20059	P20059 [208-218]	0	1212.64
		FALSE	High	[K].VWVYPPEKK.[E]			0.0459943	0	1	1	33	P20059	P20059 [115-123]	1	1145.64
		FALSE	High	[K].VDGALCLEK.[S]	1xCarbamidomethyl [C6]		0.0157968	0	1	1	23	P20059	P20059 [401-409]	0	1004.51
		FALSE	High	[K].LYVTSGRR.[L]			0.0934373	0	1	1	35	P20059	P20059 [370-377]	1	951.537
		FALSE	High	[R].WKNPVTSVDAAFR.[G]			0.000402796	0	1	1	50	P20059	P20059 [90-102]	1	1490.78
		FALSE	High	[K].RLEKELGSPPGISLDTIDAAFSCPGSSK.[L]	1xCarbamidomethyl [C23]		8.65255e-06	0	1	1	20	P20059	P20059 [342-369]	2	2932.47
		FALSE	High	[K].SGAQATWAELSWPHEKVDGALCLEK.[S]	1xCarbamidomethyl [C22]		1.37599e-07	0	1	1	55	P20059	P20059 [385-409]	1	2783.35
		FALSE	High	[K].SGAQATWAELSWPHEK.[V]			5.45516e-06	0	1	1	43	P20059	P20059 [385-400]	0	1797.86
		FALSE	High	[R].GECQSEGVLFFQGNRK.[W]	1xCarbamidomethyl [C3]		2.92497e-05	0	1	1	4	P20059	P20059 [151-166]	1	1855.88
		FALSE	High	[K].LFQEEFPGIPYPPDAAVECHR.[G]	1xCarbamidomethyl [C19]		7.33973e-07	0	1	1	37	P20059	P20059 [130-150]	0	2472.17
		FALSE	High	[R].GATYAFSGSHYWR.[L]			0.000135644	0	1	1	37	P20059	P20059 [270-282]	0	1502.68
		FALSE	High	[K].LFQEEFPGIPYPPDAAVECHRGECQSEGVLFFQGNRK.[W]	2xCarbamidomethyl [C19; C24]		4.45676e-06	0	1	1	46	P20059	P20059 [130-166]	2	4309.02
		FALSE	High	[R].KWFWDFATR.[T]			0.00445663	0	1	1	51	P20059	P20059 [166-174]	1	1256.62
		FALSE	High	[K].NPVTSVDAAFR.[G]			0.00136836	0	1	1	39	P20059	P20059 [92-102]	0	1176.6
		FALSE	High	[R].GPDSVFLIKEDK.[V]			0.000555429	0	1	1	31	P20059	P20059 [103-114]	1	1347.72
		FALSE	High	[R].CNADPGLSALLSDHR.[G]	1xCarbamidomethyl [C1]		5.93458e-07	0	1	1	54	P20059	P20059 [255-269]	0	1625.77
		FALSE	High	[R].FNPVTGEVPPRYPLDAR.[D]			0.0016575	0	1	1	122	P20059	P20059 [208-224]	1	1928
		FALSE	High	[R].ELISER.[W]			0.152086	0.00224961	1	1	33	P20059	P20059 [84-89]	0	746.404
		FALSE	High	[R].YPLDAR.[D]			0.181637	0.00260022	1	1	13	P20059	P20059 [219-224]	0	734.383
		FALSE	High	[K].KENGYPK.[L]			0.229963	0.00607864	1	1	2	P20059	P20059 [123-129]	1	835.431
		FALSE	High	[K].LYVTSGR.[R]			0.232016	0.00641984	1	1	28	P20059	P20059 [370-376]	0	795.436
FALSE	High	Master Protein	1.24306e+18	136	P05544	Serine protease inhibitor A3L OS=Rattus norvegicus OX=10116 GN=Serpina3l PE=1 SV=3	MAFIAALGLLMAGICPAVLCDGTLGRDTLSHEDHGKGRQLHSLTLASSNTDFALSLYKKLALRNPDKNVVFSPLSISAALTILSLGAKDSTMEEILEGLKFNLTEITEEEIHQGFGHLLQRLSQPEDQVEINTGSALFIDKEQPILSEFQEKTRALYQAEAFIADFKQPNEAKKLINDYVSNQTQGKIAELFSDLEERTSMVLVNYLLFKGKWKVPFNPNDTFESEFYLDEKRSVKVPMMKIKEVTTPYVRDEELSCSVLELKYTGNASALFILPDQGKMQQVESSLQPETLKKWKDSLIPRIINDLRMPKFSISTDYSLKEVLPELGIKKVFSQQADLSRITGTKDLYVSQVVHKAVLDVDETGTEATAATGVATVIRRQPRTLNFNRPFMVVITDMD…	>sp|P05544|SPA3L_RAT Serine protease inhibitor A3L OS=Rattus norvegicus OX=10116 GN=Serpina3l PE=1 SV=3	0	418.341	0	72.155	37	885	0	31	1	413	46.2	5.67		8.6083e+07	1.70349e+08	7.91694e+07	7.73326e+07	4.08342e+08	1.76511e+08	1.45143e+08	1.35057e+08	2.74798e+07	1.20083e+07	2.17573e+07	1.36127e+07	1.17192e+07	5.09066e+06	9.61862e+06	5.94182e+06	5.99405e+06	7.12446e+06	8.61e+06	3.58082e+06	1.0695e+09	4.60384e+08	1.51724e+09	5.18743e+08	6.09958e+08	8.39879e+08	1.10017e+09	6.03197e+08
	Checked	Protein Group ID	# Proteins	# Unique Peptides	# Peptides	# PSMs	Group Description
	FALSE	136	4	31	37	923	[Master Protein] Serine protease inhibitor A3L OS=Rattus norvegicus OX=10116 GN=Serpina3l PE=1 SV=3
		Checked	Confidence	Annotated Sequence	Modifications	Modifications in Master Proteins	Qvality PEP	Qvality q-value	# Protein Groups	# Proteins	# PSMs	Master Protein Accessions	Positions in Master Proteins	# Missed Cleavages	Theo. MH+ [Da]
		FALSE	High	[K].MQQVESSLQPETLK.[K]			0.0161254	0	3	7	6	A0A0G2JSK1; P05544; P05545	A0A0G2JSK1 [280-293]; P05544 [280-293]; P05545 [280-293]	0	1617.82
		FALSE	High	[K].KVFSQQADLSR.[I]			0.000182265	0	1	5	26	P05544	P05544 [331-341]	1	1278.68
		FALSE	High	[K].FSISTDYSLKEVLPELGIK.[K]			2.68178e-06	0	1	4	31	P05544	P05544 [312-330]	1	2139.16
		FALSE	High	[K].DSTMEEILEGLK.[F]			0.0022039	0	2	6	15	A0A0G2JSK1; P05544	A0A0G2JSK1 [89-100]; P05544 [89-100]	0	1364.66
		FALSE	High	[R].TSMVLVNYLLFK.[G]			0.000555429	0	3	7	48	A0A0G2JSK1; P05544; P05545	A0A0G2JSK1 [199-210]; P05544 [199-210]; P05545 [199-210]	0	1427.8
		FALSE	High	[R].TSMVLVNYLLFK.[G]	1xOxidation [M3]		0.0155547	0	3	7	19	A0A0G2JSK1; P05544; P05545	A0A0G2JSK1 [199-210]; P05544 [199-210]; P05545 [199-210]	0	1443.79
		FALSE	High	[K].IAELFSDLEERTSMVLVNYLLFK.[G]			0.00170099	0	1	5	3	P05544	P05544 [188-210]	1	2730.44
		FALSE	High	[K].IKEVTTPYVRDEELSCSVLELK.[Y]	1xCarbamidomethyl [C16]		7.70991e-05	0	1	2	24	P05544	P05544 [242-263]	2	2608.35
		FALSE	High	[R].ITGTKDLYVSQVVHK.[A]			0.000162624	0	1	5	4	P05544	P05544 [342-356]	1	1687.94
		FALSE	High	[R].TLNFNRPFMVVITDMDSQSILFVAKITNPK.[R-]			1.1388e-05	0	1	4	1	P05544	P05544 [384-413]	1	3439.81
		FALSE	High	[R].LSQPEDQVEINTGSALFIDKEQPILSEFQEK.[T]			5.44826e-09	0	1	5	45	P05544	P05544 [122-152]	1	3532.77
		FALSE	High	[K].AVLDVDETGTEATAATGVATVIRR.[Q]			4.18801e-06	0	1	4	26	P05544	P05544 [357-380]	1	2416.27
		FALSE	High	[K].EVTTPYVRDEELSCSVLELK.[Y]	1xCarbamidomethyl [C14]		2.38965e-05	0	1	2	27	P05544	P05544 [244-263]	1	2367.17
		FALSE	High	[R].QLHSLTLASSNTDFALSLYKK.[L]			4.24271e-08	0	1	5	41	P05544	P05544 [39-59]	1	2337.24
		FALSE	High	[KE].EVLPELGIK.[KE]			0.0476521	0	1	5	4	P05544	P05544 [322-330]	0	997.593
		FALSE	High	[K].WKDSLIPR.[I]			0.060984	0	1	4	3	P05544	P05544 [295-302]	1	1014.57
		FALSE	High	[K].EVLPELGIKK.[V]			0.00993186	0	1	5	27	P05544	P05544 [322-331]	1	1125.69
		FALSE	High	[R].NPDKNVVFSPLSISAALTILSLGAK.[D]			2.66792e-06	0	1	5	30	P05544	P05544 [64-88]	1	2555.44
		FALSE	High	[K].LALRNPDKNVVFSPLSISAALTILSLGAK.[D]			2.40835e-07	0	1	5	17	P05544	P05544 [60-88]	2	3008.75
		FALSE	High	[R].TLNFNRPFMVVITDMDSQSILFVAK.[I]			4.67568e-07	0	1	4	18	P05544	P05544 [384-408]	0	2886.49
		FALSE	High	[R].QLHSLTLASSNTDFALSLYK.[K]			1.02135e-05	0	1	5	14	P05544	P05544 [39-58]	0	2209.15
		FALSE	High	[K].FSISTDYSLKEVLPELGIKK.[V]			8.08875e-06	0	1	4	34	P05544	P05544 [312-331]	2	2267.25
		FALSE	High	[R].LSQPEDQVEINTGSALFIDK.[E]			0.00198701	0	1	5	10	P05544	P05544 [122-141]	0	2204.11
		FALSE	High	[R].ALYQAEAFIADFK.[Q]			0.000628989	0	1	5	32	P05544	P05544 [155-167]	0	1486.76
		FALSE	High	[K].NVVFSPLSISAALTILSLGAK.[D]			5.59102e-05	0	1	5	28	P05544	P05544 [68-88]	0	2101.23
		FALSE	High	[K].IAELFSDLEER.[T]			0.000853932	0	1	5	23	P05544	P05544 [188-198]	0	1321.66
		FALSE	High	[K].EQPILSEFQEK.[T]			0.036045	0	3	7	5	A0A0G2JSK1; P05544; P05545	A0A0G2JSK1 [142-152]; P05544 [142-152]; P05545 [142-152]	0	1347.68
		FALSE	High	[R].DEELSCSVLELK.[Y]	1xCarbamidomethyl [C6]		0.00223842	0	3	8	6	A0A0G2JSK1; P05544; P05545	A0A0G2JSK1 [252-263]; P05544 [252-263]; P05545 [252-263]	0	1421.68
		FALSE	High	[K].VFSQQADLSR.[I]			0.00688182	0	1	5	24	P05544	P05544 [332-341]	0	1150.59
		FALSE	High	[K].MQQVESSLQPETLKK.[W]			2.59627e-05	0	3	7	27	A0A0G2JSK1; P05544; P05545	A0A0G2JSK1 [280-294]; P05544 [280-294]; P05545 [280-294]	1	1745.91
		FALSE	High	[K].DLYVSQVVHK.[A]			0.0152377	0	1	5	36	P05544	P05544 [347-356]	0	1187.64
		FALSE	High	[R].DTLSHEDHGK.[G]			0.00565409	0	1	5	45	P05544	P05544 [27-36]	0	1138.51
		FALSE	High	[R].DTLSHEDHGKGR.[Q]			0.000200088	0	1	5	34	P05544	P05544 [27-38]	1	1351.63
		FALSE	High	[R].ALYQAEAFIADFKQPNEAK.[K]			1.77383e-07	0	1	5	29	P05544	P05544 [155-173]	1	2154.09
		FALSE	High	[R].ALYQAEAFIADFKQPNEAKK.[L]			6.17776e-06	0	1	5	27	P05544	P05544 [155-174]	2	2282.18
		FALSE	High	[K].AVLDVDETGTEATAATGVATVIR.[R]			9.92667e-08	0	1	4	56	P05544	P05544 [357-379]	0	2260.17
		FALSE	High	[K].EVTTPYVR.[D]			0.17503	0.00224961	1	2	2	P05544	P05544 [244-251]	0	964.51
		FALSE	High	[R].LLNDLR.[MV]			0.181637	0.00260022	1	5	76	P05544	P05544 [303-308]	0	743.441
FALSE	High	Master Protein	1.64472e+18	139	A0A0G2K9I6	Ceruloplasmin OS=Rattus norvegicus OX=10116 GN=Cp PE=1 SV=1	MKFLLLSALLFLHSSLAWTREKHYYIGITEAVWDYASGSEEKELISVDTEQSNFYLRNGPDRIGRKYKKALYSEYTDGTFTKTIDKPAWLGLLGPVIKAEVGDKVSVHVKNFASRPYTFHAHGVTYTKANEGAIYPDNTTDFQRADDKLFPGQQYLYVLRANEPSPGEGDSNCVTRIYHSHVDAPKDIASGLIGPLILCKKGSLHKEKEENIDQEFVLMFSVVDENLSWYLEDNIKTFCSEPEKVDKDNEDFQESNRMYSINGYTFGSLPGLSMCAEDRVKWYLFGMGNEVDVHSALFHGQALTSKNYHTDIINLFPATLIDVSMVAQNPGVWMLSCQNLNHLKAGLQAFFQVRDCNKPSPDDDIQDRHVRHYYIAAEETIWDYAPSGTDTFTGENLTS…	>tr|A0A0G2K9I6|A0A0G2K9I6_RAT Ceruloplasmin OS=Rattus norvegicus OX=10116 GN=Cp PE=1 SV=1	0	383.592	0	56.3653	58	1050	0	58	1	1084	123.6	5.68		3.54642e+07	3.70828e+07	3.80388e+07	3.76907e+07	8.84735e+07	8.47773e+07	6.52606e+07	7.72716e+07	1.54036e+08	1.1934e+08	1.17228e+08	2.38683e+08	8.08166e+07	9.20808e+07	1.29952e+08	1.18343e+08	1.23682e+08	2.16085e+08	2.16265e+08	1.70523e+08	1.81902e+08	1.13178e+08	2.27497e+08	9.16441e+07	1.36911e+08	1.37255e+08	2.37341e+08	7.36868e+07
	Checked	Protein Group ID	# Proteins	# Unique Peptides	# Peptides	# PSMs	Group Description
	FALSE	139	5	58	58	1050	[Master Protein] Ceruloplasmin OS=Rattus norvegicus OX=10116 GN=Cp PE=1 SV=1
		Checked	Confidence	Annotated Sequence	Modifications	Modifications in Master Proteins	Qvality PEP	Qvality q-value	# Protein Groups	# Proteins	# PSMs	Master Protein Accessions	Positions in Master Proteins	# Missed Cleavages	Theo. MH+ [Da]
		FALSE	High	[K].NFASRPYTFHAHGVTYTK.[A]			0.00154153	0	1	3	21	A0A0G2K9I6	A0A0G2K9I6 [111-128]	0	2097.03
		FALSE	High	[K].VNKDNEEFIESNK.[M]			0.0227516	0	1	2	16	A0A0G2K9I6	A0A0G2K9I6 [939-951]	1	1565.74
		FALSE	High	[R].EYTDDSFTNR.[K]			0.00418828	0	1	3	27	A0A0G2K9I6	A0A0G2K9I6 [426-435]	0	1247.52
		FALSE	High	[K].TFCSEPEKVDKDNEDFQESNR.[M]	1xCarbamidomethyl [C3]		5.64927e-05	0	1	3	14	A0A0G2K9I6	A0A0G2K9I6 [237-257]	2	2574.1
		FALSE	High	[K].DIASGLIGPLILCK.[K]	1xCarbamidomethyl [C13]		0.00013777	0	1	3	33	A0A0G2K9I6	A0A0G2K9I6 [187-200]	0	1469.84
		FALSE	High	[K].DIFTGLIGPMK.[I]			0.0148503	0	1	3	2	A0A0G2K9I6	A0A0G2K9I6 [542-552]	0	1191.64
		FALSE	High	[K].WYLFGMGNEVDVHSALFHGQALTSK.[N]			3.64585e-07	0	1	2	19	A0A0G2K9I6	A0A0G2K9I6 [282-306]	0	2807.36
		FALSE	High	[K].HYYIGITEAVWDYASGSEEK.[E]			1.00039e-05	0	1	3	12	A0A0G2K9I6	A0A0G2K9I6 [23-42]	0	2318.06
		FALSE	High	[K].DIASGLIGPLILCKK.[G]	1xCarbamidomethyl [C13]		0.00249563	0	1	3	15	A0A0G2K9I6	A0A0G2K9I6 [187-201]	1	1597.93
		FALSE	High	[K].DLYSGLIGPLIVCR.[K]	1xCarbamidomethyl [C13]		0.00101844	0	1	3	15	A0A0G2K9I6	A0A0G2K9I6 [882-895]	0	1575.86
		FALSE	High	[K].ETFTYEWTVPK.[E]			0.011069	0	1	3	15	A0A0G2K9I6	A0A0G2K9I6 [507-517]	0	1400.67
		FALSE	High	[R].SGAGTEDSPCIPWAYYSTVDR.[V]	1xCarbamidomethyl [C10]		1.02135e-05	0	1	3	27	A0A0G2K9I6	A0A0G2K9I6 [859-879]	0	2332.02
		FALSE	High	[K].TIDKPAWLGLLGPVIK.[A]			0.000214034	0	1	2	55	A0A0G2K9I6	A0A0G2K9I6 [83-98]	0	1721.04
		FALSE	High	[R].VKDLYSGLIGPLIVCR.[K]	1xCarbamidomethyl [C15]		0.0020077	0	1	3	44	A0A0G2K9I6	A0A0G2K9I6 [880-895]	1	1803.02
		FALSE	High	[K].DVDKEFYLFATVFDENESLLLDDNIR.[M]			0.00771067	0	1	3	14	A0A0G2K9I6	A0A0G2K9I6 [567-592]	1	3120.5
		FALSE	High	[K].QASHVAPK.[E]			0.095756	0	1	3	10	A0A0G2K9I6	A0A0G2K9I6 [499-506]	0	837.458
		FALSE	High	[K].QRGPDEEHLGILGPVIWAEVGDIIR.[V]			1.46806e-05	0	1	2	12	A0A0G2K9I6	A0A0G2K9I6 [437-461]	1	2769.47
		FALSE	High	[R].GPDEEHLGILGPVIWAEVGDIIR.[V]			3.06866e-06	0	1	3	27	A0A0G2K9I6	A0A0G2K9I6 [439-461]	0	2485.31
		FALSE	High	[R].QKDVDKEFYLFATVFDENESLLLDDNIR.[M]			4.25364e-06	0	1	3	15	A0A0G2K9I6	A0A0G2K9I6 [565-592]	2	3376.66
		FALSE	High	[K].KGSLLADGR.[Q]			0.010899	0	1	3	2	A0A0G2K9I6	A0A0G2K9I6 [556-564]	1	916.521
		FALSE	High	[K].DNEEFIESNK.[M]			0.0102974	0	1	3	2	A0A0G2K9I6	A0A0G2K9I6 [942-951]	0	1224.54
		FALSE	High	[K].GQFPLSIQPMGVR.[F]			0.00824649	0	1	3	1	A0A0G2K9I6	A0A0G2K9I6 [468-480]	0	1429.76
		FALSE	High	[R].EFTDSTFREQVKR.[R]			0.0276406	0	1	3	6	A0A0G2K9I6	A0A0G2K9I6 [780-792]	2	1642.82
		FALSE	High	[K].EMGPTYADPVCLSK.[M]	1xCarbamidomethyl [C11]		0.000942282	0	1	3	2	A0A0G2K9I6	A0A0G2K9I6 [518-531]	0	1567.71
		FALSE	High	[R].IYHSHVDAPKDIASGLIGPLILCKK.[G]	1xCarbamidomethyl [C23]		0.0124635	0	1	3	1	A0A0G2K9I6	A0A0G2K9I6 [177-201]	2	2745.51
		FALSE	High	[R].DCNKPSPDDDIQDRHVR.[H]	1xCarbamidomethyl [C2]		0.0183382	0	1	3	2	A0A0G2K9I6	A0A0G2K9I6 [355-371]	1	2066.93
		FALSE	High	[R].SGAGTEDSPCIPWAYYSTVDRVK.[D]	1xCarbamidomethyl [C10]		0.000487935	0	1	3	1	A0A0G2K9I6	A0A0G2K9I6 [859-881]	1	2559.18
		FALSE	High	[K].NMASRPYSIHAHGVK.[T]			0.0151594	0	1	2	1	A0A0G2K9I6	A0A0G2K9I6 [820-834]	0	1667.84
		FALSE	High	[R].RAEEEHLGILGPLIHADVGDK.[V]			9.29144e-05	0	1	2	5	A0A0G2K9I6	A0A0G2K9I6 [793-813]	1	2269.19
		FALSE	High	[K].HYYIGITEAVWDYASGSEEKELISVDTEQSNFYLR.[N]			1.03069e-08	0	1	3	16	A0A0G2K9I6	A0A0G2K9I6 [23-57]	1	4112.94
		FALSE	High	[R].IYHSHVDAPKDIASGLIGPLILCK.[K]	1xCarbamidomethyl [C23]		0.00075407	0	1	3	8	A0A0G2K9I6	A0A0G2K9I6 [177-200]	1	2617.42
		FALSE	High	[K].GSLLADGR.[Q]			0.077469	0	1	3	18	A0A0G2K9I6	A0A0G2K9I6 [557-564]	0	788.426
		FALSE	High	[K].AEVGDKVSVHVK.[N]			0.0270806	0	1	3	7	A0A0G2K9I6	A0A0G2K9I6 [99-110]	1	1267.7
		FALSE	High	[K].ELISVDTEQSNFYLR.[N]			0.000769864	0	1	3	7	A0A0G2K9I6	A0A0G2K9I6 [43-57]	0	1813.9
		FALSE	High	[R].FTKENEGTYYGPDGR.[S]			0.00243183	0	1	3	25	A0A0G2K9I6	A0A0G2K9I6 [481-495]	1	1733.78
		FALSE	High	[K].SSTVAPTLPGEVR.[T]			0.00356737	0	1	3	13	A0A0G2K9I6	A0A0G2K9I6 [837-849]	0	1313.71
		FALSE	High	[R].MFTTAPENVDKEDEDFQESNK.[M]			2.13212e-05	0	1	3	19	A0A0G2K9I6	A0A0G2K9I6 [593-613]	1	2474.07
		FALSE	High	[R].EFTDSTFR.[E]			0.0516616	0	1	3	17	A0A0G2K9I6	A0A0G2K9I6 [780-787]	0	1002.45
		FALSE	High	[R].DTANLFPHK.[S]			0.0491191	0	1	3	17	A0A0G2K9I6	A0A0G2K9I6 [667-675]	0	1042.53
		FALSE	High	[R].VFFEQGATR.[I]			0.0221756	0	1	3	17	A0A0G2K9I6	A0A0G2K9I6 [406-414]	0	1054.53
		FALSE	High	[K].ENEGTYYGPDGR.[S]			0.00300709	0	1	3	32	A0A0G2K9I6	A0A0G2K9I6 [484-495]	0	1357.57
		FALSE	High	[R].IYHSHVDAPK.[D]			0.00743668	0	1	3	30	A0A0G2K9I6	A0A0G2K9I6 [177-186]	0	1166.6
		FALSE	High	[K].YTVNQCK.[G]	1xCarbamidomethyl [C6]		0.0863678	0	1	3	32	A0A0G2K9I6	A0A0G2K9I6 [707-713]	0	912.424
		FALSE	High	[RK].MHAINGK.[IML]			0.0962262	0	1	5	17	A0A0G2K9I6	A0A0G2K9I6 [952-958]	0	770.398
		FALSE	High	[R].EYTDDSFTNRK.[EQ]			0.00179144	0	1	3	18	A0A0G2K9I6	A0A0G2K9I6 [426-436]	1	1375.61
		FALSE	High	[R].DCNKPSPDDDIQDR.[H]	1xCarbamidomethyl [C2]		3.4348e-05	0	1	3	29	A0A0G2K9I6	A0A0G2K9I6 [355-368]	0	1674.7
		FALSE	High	[R].ANEPSPGEGDSNCVTR.[I]	1xCarbamidomethyl [C13]		5.25387e-05	0	1	3	27	A0A0G2K9I6	A0A0G2K9I6 [161-176]	0	1689.71
		FALSE	High	[R].RAEEEHLGILGPLIHADVGDKVK.[V]			4.86088e-05	0	1	2	19	A0A0G2K9I6	A0A0G2K9I6 [793-815]	2	2496.36
		FALSE	High	[R].TYIWQIPER.[S]			0.00763138	0	1	3	30	A0A0G2K9I6	A0A0G2K9I6 [850-858]	0	1205.63
		FALSE	High	[K].ALYSEYTDGTFTK.[T]			0.000676318	0	1	3	18	A0A0G2K9I6	A0A0G2K9I6 [70-82]	0	1495.7
		FALSE	High	[K].GQFEDVTLYQGER.[T]			0.000295146	0	1	3	53	A0A0G2K9I6	A0A0G2K9I6 [714-726]	0	1541.72
		FALSE	High	[K].AGLQAFFQVR.[D]			0.00373751	0	1	3	53	A0A0G2K9I6	A0A0G2K9I6 [345-354]	0	1136.62
		FALSE	High	[R].ADDKLFPGQQYLYVLR.[A]			0.000409107	0	1	3	34	A0A0G2K9I6	A0A0G2K9I6 [145-160]	1	1926.01
		FALSE	High	[K].MYYSGVDLTK.[D]			0.00517812	0	1	3	24	A0A0G2K9I6	A0A0G2K9I6 [532-541]	0	1176.56
		FALSE	High	[K].QASHVAPKETFTYEWTVPK.[E]			0.178307	0.00260022	1	3	1	A0A0G2K9I6	A0A0G2K9I6 [499-517]	1	2219.11
		FALSE	High	[K].EKEENIDQEFVLMFSVVDENLSWYLEDNIK.[T]			0.212148	0.00473285	1	3	1	A0A0G2K9I6	A0A0G2K9I6 [207-236]	1	3675.74
		FALSE	High	[R].IGGSYKK.[L]			0.220908	0.00540949	1	3	20	A0A0G2K9I6	A0A0G2K9I6 [415-421]	1	752.43
		FALSE	High	[R].VTFHNK.[G]			0.252266	0.00840655	1	3	32	A0A0G2K9I6	A0A0G2K9I6 [462-467]	0	745.399
FALSE	High	Master Protein	3.83697e+18	175	P05545	Serine protease inhibitor A3K OS=Rattus norvegicus OX=10116 GN=Serpina3k PE=1 SV=3	MAFIAALGLLMAGICPAVLCDGILGRDTLPHEDQGKGRQLHSLTLASINTDFTLSLYKKLALRNPDKNVVFSPLSISAALAILSLGAKDSTMEEILEVLKFNLTEITEEEIHQGFGHLLQRLSQPEDQAEINTGSALFIDKEQPILSEFQEKTRALYQAEAFVADFKQCNEAKKFINDYVSNQTQGKIAELFSELDERTSMVLVNYLLFKGKWKVPFNPNDTFESEFYLDEKRSVKVPMMKIKDLTTPYIRDEELSCSVLELKYTGNASALFILPDQGKMQQVESSLQPETLKKWKDSLRPRIISELRMPKFSISTDYNLEEVLPELGIRKIFSQQADLSRITGTKNLHVSQVVHKAVLDVDETGTEGAAATAVTAALKSLPQTIPLLNFNRPFMLVIT…	>sp|P05545|SPA3K_RAT Serine protease inhibitor A3K OS=Rattus norvegicus OX=10116 GN=Serpina3k PE=1 SV=3	0	370.297	0	67.5481	30	1027	6	6	1	416	46.5	5.44		8.55954e+07	7.99989e+07	1.607e+08	1.5472e+08	4.36583e+08	2.36434e+08	2.95792e+08	1.48916e+08	1.9493e+08	4.27758e+08	2.72475e+08	3.52786e+08	2.06892e+08	4.00435e+08	337102688	3.84002e+08	2.91102e+08	3.49099e+08	2.013e+08	3.09523e+08	4.52862e+07	7.98666e+08	1.10273e+09	6.32332e+08	4.82097e+08	3.26378e+08	3.78958e+08	2.17142e+08
	Checked	Protein Group ID	# Proteins	# Unique Peptides	# Peptides	# PSMs	Group Description
	FALSE	175	3	6	30	1027	[Master Protein] Serine protease inhibitor A3K OS=Rattus norvegicus OX=10116 GN=Serpina3k PE=1 SV=3
		Checked	Confidence	Annotated Sequence	Modifications	Modifications in Master Proteins	Qvality PEP	Qvality q-value	# Protein Groups	# Proteins	# PSMs	Master Protein Accessions	Positions in Master Proteins	# Missed Cleavages	Theo. MH+ [Da]
		FALSE	High	[K].MQQVESSLQPETLK.[K]			0.0161254	0	3	7	6	A0A0G2JSK1; P05544; P05545	A0A0G2JSK1 [280-293]; P05544 [280-293]; P05545 [280-293]	0	1617.82
		FALSE	High	[K].FSISTDYNLEEVLPELGIRK.[I]			6.21797e-07	0	2	2	39	A0A0G2JSK1; P05545	A0A0G2JSK1 [312-331]; P05545 [312-331]	1	2323.22
		FALSE	High	[R].LSQPEDQAEINTGSALFIDKEQPILSEFQEK.[T]			3.32543e-08	0	2	2	61	A0A0G2JSK1; P05545	A0A0G2JSK1 [122-152]; P05545 [122-152]	1	3504.74
		FALSE	High	[R].QLHSLTLASINTDFTLSLYK.[K]			9.38826e-05	0	2	2	26	A0A0G2JSK1; P05545	A0A0G2JSK1 [39-58]; P05545 [39-58]	0	2265.21
		FALSE	High	[K].NVVFSPLSISAALAILSLGAK.[D]			2.65065e-05	0	2	2	33	A0A0G2JSK1; P05545	A0A0G2JSK1 [68-88]; P05545 [68-88]	0	2071.22
		FALSE	High	[R].NPDKNVVFSPLSISAALAILSLGAK.[D]			9.03065e-07	0	2	2	59	A0A0G2JSK1; P05545	A0A0G2JSK1 [64-88]; P05545 [64-88]	1	2525.43
		FALSE	High	[R].TSMVLVNYLLFK.[G]			0.000555429	0	3	7	48	A0A0G2JSK1; P05544; P05545	A0A0G2JSK1 [199-210]; P05544 [199-210]; P05545 [199-210]	0	1427.8
		FALSE	High	[R].TSMVLVNYLLFK.[G]	1xOxidation [M3]		0.0155547	0	3	7	19	A0A0G2JSK1; P05544; P05545	A0A0G2JSK1 [199-210]; P05544 [199-210]; P05545 [199-210]	0	1443.79
		FALSE	High	[K].LALRNPDKNVVFSPLSISAALAILSLGAK.[D]			1.04143e-08	0	2	2	29	A0A0G2JSK1; P05545	A0A0G2JSK1 [60-88]; P05545 [60-88]	2	2978.74
		FALSE	High	[K].SLPQTIPLLNFNRPFMLVITDNNGQSVFFMGK.[V]			0.0186231	0	1	1	9	P05545	P05545 [380-411]	0	3638.89
		FALSE	High	[K].IAELFSELDERTSMVLVNYLLFK.[G]			0.000337721	0	1	1	5	P05545	P05545 [188-210]	1	2730.44
		FALSE	High	[K].FSISTDYNLEEVLPELGIR.[K]			1.97264e-05	0	2	2	24	A0A0G2JSK1; P05545	A0A0G2JSK1 [312-330]; P05545 [312-330]	0	2195.12
		FALSE	High	[K].EQPILSEFQEK.[T]			0.036045	0	3	7	5	A0A0G2JSK1; P05544; P05545	A0A0G2JSK1 [142-152]; P05544 [142-152]; P05545 [142-152]	0	1347.68
		FALSE	High	[R].DEELSCSVLELK.[Y]	1xCarbamidomethyl [C6]		0.00223842	0	3	8	6	A0A0G2JSK1; P05544; P05545	A0A0G2JSK1 [252-263]; P05544 [252-263]; P05545 [252-263]	0	1421.68
		FALSE	High	[R].KIFSQQADLSR.[I]			0.000290592	0	2	2	49	A0A0G2JSK1; P05545	A0A0G2JSK1 [331-341]; P05545 [331-341]	1	1292.7
		FALSE	High	[K].IFSQQADLSR.[I]			0.00443363	0	2	2	42	A0A0G2JSK1; P05545	A0A0G2JSK1 [332-341]; P05545 [332-341]	0	1164.6
		FALSE	High	[K].MQQVESSLQPETLKK.[W]			2.59627e-05	0	3	7	27	A0A0G2JSK1; P05544; P05545	A0A0G2JSK1 [280-294]; P05544 [280-294]; P05545 [280-294]	1	1745.91
		FALSE	High	[R].DTLPHEDQGK.[G]			0.0413497	0	2	2	81	A0A0G2JSK1; P05545	A0A0G2JSK1 [27-36]; P05545 [27-36]	0	1139.53
		FALSE	High	[R].DTLPHEDQGKGR.[Q]			0.000686914	0	2	2	87	A0A0G2JSK1; P05545	A0A0G2JSK1 [27-38]; P05545 [27-38]	1	1352.66
		FALSE	High	[K].NLHVSQVVHK.[A]			0.00872876	0	2	2	54	A0A0G2JSK1; P05545	A0A0G2JSK1 [347-356]; P05545 [347-356]	0	1160.65
		FALSE	High	[K].IAELFSELDER.[T]			0.000669345	0	1	1	16	P05545	P05545 [188-198]	0	1321.66
		FALSE	High	[K].AVLDVDETGTEGAAATAVTAALK.[S]			1.61583e-07	0	2	2	60	A0A0G2JSK1; P05545	A0A0G2JSK1 [357-379]; P05545 [357-379]	0	2174.12
		FALSE	High	[K].IKDLTTPYIRDEELSCSVLELK.[Y]	1xCarbamidomethyl [C16]		1.79928e-06	0	1	1	60	P05545	P05545 [242-263]	2	2622.37
		FALSE	High	[R].ALYQAEAFVADFKQCNEAK.[K]	1xCarbamidomethyl [C15]		1.27306e-07	0	2	2	28	A0A0G2JSK1; P05545	A0A0G2JSK1 [155-173]; P05545 [155-173]	1	2203.05
		FALSE	High	[R].ALYQAEAFVADFKQCNEAKK.[F]	1xCarbamidomethyl [C15]		1.37419e-06	0	2	2	26	A0A0G2JSK1; P05545	A0A0G2JSK1 [155-174]; P05545 [155-174]	2	2331.14
		FALSE	High	[R].LSQPEDQAEINTGSALFIDK.[E]			0.000329082	0	2	2	13	A0A0G2JSK1; P05545	A0A0G2JSK1 [122-141]; P05545 [122-141]	0	2176.08
		FALSE	High	[R].QLHSLTLASINTDFTLSLYKK.[L]			1.9932e-05	0	2	2	33	A0A0G2JSK1; P05545	A0A0G2JSK1 [39-59]; P05545 [39-59]	1	2393.31
		FALSE	High	[R].ALYQAEAFVADFK.[Q]			0.000727208	0	2	2	61	A0A0G2JSK1; P05545	A0A0G2JSK1 [155-167]; P05545 [155-167]	0	1472.74
		FALSE	High	[K].DLTTPYIRDEELSCSVLELK.[Y]	1xCarbamidomethyl [C14]		1.57854e-05	0	1	1	5	P05545	P05545 [244-263]	1	2381.19
		FALSE	High	[K].SLPQTIPLLNFNRPFMLVITDNNGQSVFFMGKVTNPM.[-]			0.118617	0.00118223	1	1	1	P05545	P05545 [380-416]	1	4181.14
		FALSE	High	[K].WKDSLRPR.[IK]			0.163204	0.00224961	2	4	15	A0A0G2JSK1; P05545	A0A0G2JSK1 [295-302]; P05545 [295-302]	1	1057.59
FALSE	High	Master Protein	4.00636e+18	178	G3V9R2	Complement factor H OS=Rattus norvegicus OX=10116 GN=Cfh PE=1 SV=1	MRLSARIIWLILWTVCVAEDCKGPPPRENSEILSGSWSEQLYSEGTQATYKCRPGYRTLGTIVKVCKNGEWVPSNPSRICRKRPCGHPGDTPFGSFRLAVGSEFEFGAKVVYTCDEGYQLLGEIDYRECDADGWTNDIPICEVVKCLPVTELENGRIVSGAAEPDQEYYFGQVVRFECNSGFKIEGQKEMHCSENGLWSNEKPQCVEISCLPPRVENGDGIYLKPVYKENERFQYKCKQGFVYKERGDAVCTGSGWNPQPSCEEMTCLTPYIPNGIYTPHRIKHRIDDEIRYECKNGFYPATRSPVSKCTITGWIPAPRCSLKPCDFPQFKHGRLYYEESRRPYFPVPIGKEYSYYCDNGFTTPSQSYWDYLRCTVNGWEPEVPCLRQCIFHYVEYGES…	>tr|G3V9R2|G3V9R2_RAT Complement factor H OS=Rattus norvegicus OX=10116 GN=Cfh PE=1 SV=1	0	346.712	0	61.9433	62	907	0	60	1	1235	140.1	6.77		3.90535e+07	4.29706e+07	4.15366e+07	4.06757e+07	6.6289e+07	5.8105e+07	5.63519e+07	4.45194e+07	7.0978e+07	5.41731e+07	7.34442e+07	1.31023e+08	4.65115e+07	7.61141e+07	9.35876e+07	6.8306e+07	7.85054e+07	1.03441e+08	1.01198e+08	9.96162e+07	9.89978e+07	8.63588e+07	9.97119e+07	6.0693e+07	5.28766e+07	6.7489e+07	1.0934e+08	4.36548e+07
	Checked	Protein Group ID	# Proteins	# Unique Peptides	# Peptides	# PSMs	Group Description
	FALSE	178	5	60	62	907	[Master Protein] Complement factor H OS=Rattus norvegicus OX=10116 GN=Cfh PE=1 SV=1
		Checked	Confidence	Annotated Sequence	Modifications	Modifications in Master Proteins	Qvality PEP	Qvality q-value	# Protein Groups	# Proteins	# PSMs	Master Protein Accessions	Positions in Master Proteins	# Missed Cleavages	Theo. MH+ [Da]
		FALSE	High	[R].FECNSGFKIEGQK.[E]	1xCarbamidomethyl [C3]		0.0198075	0	1	3	3	G3V9R2	G3V9R2 [176-188]	1	1543.72
		FALSE	High	[R].ISEENRVTCNMGK.[W]	1xCarbamidomethyl [C9]		0.036229	0	1	2	1	G3V9R2	G3V9R2 [913-925]	1	1537.71
		FALSE	High	[R].LYYEESR.[R]			0.0701407	0	1	3	19	G3V9R2	G3V9R2 [335-341]	0	959.447
		FALSE	High	[R].WTELPQCVATDQLEK.[C]	1xCarbamidomethyl [C7]		0.000344795	0	1	2	19	G3V9R2	G3V9R2 [737-751]	0	1817.87
		FALSE	High	[K].VVYTCDEGYQLLGEIDYR.[E]	1xCarbamidomethyl [C5]		0.00677591	0	1	3	17	G3V9R2	G3V9R2 [110-127]	0	2193.02
		FALSE	High	[K].WSQPPTCLHACVIPEDIMEK.[H]	2xCarbamidomethyl [C7; C11]		0.00891101	0	1	3	1	G3V9R2	G3V9R2 [1163-1182]	0	2411.12
		FALSE	High	[K].QGYVTNTGEISGIITCLQDGWSPRPSCIK.[S]	2xCarbamidomethyl [C16; C27]		3.12082e-07	0	1	2	15	G3V9R2	G3V9R2 [479-507]	0	3237.57
		FALSE	High	[K].VVYTCDEGYQLLGEIDYRECDADGWTNDIPICEVVK.[C]	3xCarbamidomethyl [C5; C20; C32]		0.000581948	0	1	3	17	G3V9R2	G3V9R2 [110-145]	1	4294.93
		FALSE	High	[K].EYSYYCDNGFTTPSQSYWDYLR.[C]	1xCarbamidomethyl [C6]		0.000396581	0	1	3	27	G3V9R2	G3V9R2 [352-373]	0	2815.16
		FALSE	High	[R].VTCNMGK.[W]	1xCarbamidomethyl [C3]		0.0506297	0	1	2	18	G3V9R2	G3V9R2 [919-925]	0	809.364
		FALSE	High	[K].CGPPPPIDNGDITSLSLPVYAPLSSVEYQCQNYYLLK.[G]	2xCarbamidomethyl [C1; C30]		4.91799e-06	0	1	3	16	G3V9R2	G3V9R2 [1115-1151]	0	4169.02
		FALSE	High	[R].KRPCGHPGDTPFGSFR.[L]	1xCarbamidomethyl [C4]		0.0190099	0	1	3	12	G3V9R2	G3V9R2 [82-97]	1	1815.87
		FALSE	High	[K].TDCDNLPTFEIAKPTEKK.[K]	1xCarbamidomethyl [C3]		0.0328847	0	1	3	1	G3V9R2	G3V9R2 [993-1010]	1	2107.04
		FALSE	High	[R].LYYEESRRPYFPVPIGK.[E]			0.0641145	0	1	3	1	G3V9R2	G3V9R2 [335-351]	1	2114.11
		FALSE	High	[K].GSITCTYDGWSSTPSCYERECSIPLLHQDLVVFPR.[E]	3xCarbamidomethyl [C5; C16; C21]		0.00029362	0	1	2	1	G3V9R2	G3V9R2 [549-583]	1	4130.9
		FALSE	High	[K].NGFYPATR.[S]			0.0315689	0	1	3	2	G3V9R2	G3V9R2 [296-303]	0	925.453
		FALSE	High	[K].GPNKIQCVDGK.[W]	1xCarbamidomethyl [C7]		0.0562781	0	1	4	1	G3V9R2	G3V9R2 [666-676]	1	1215.62
		FALSE	High	[K].CIKTDCDNLPTFEIAKPTEK.[K]	2xCarbamidomethyl [C1; C6]		0.00223842	0	1	2	1	G3V9R2	G3V9R2 [990-1009]	1	2380.15
		FALSE	High	[K].YLDGEKVSVLCQDGYLTQGPEEMVCK.[H]	2xCarbamidomethyl [C11; C25]		0.077469	0	1	4	1	G3V9R2	G3V9R2 [828-853]	1	3018.39
		FALSE	High	[R].ENSEILSGSWSEQLYSEGTQATYK.[C]			0.0035124	0	1	3	8	G3V9R2	G3V9R2 [28-51]	0	2707.24
		FALSE	High	[K].QGFVYKER.[G]			0.0805994	0	1	3	7	G3V9R2	G3V9R2 [239-246]	1	1026.54
		FALSE	High	[R].SGEQVTFR.[C]			0.0168031	0	1	3	25	G3V9R2	G3V9R2 [1016-1023]	0	923.458
		FALSE	High	[K].VGDSLSFSCR.[S]	1xCarbamidomethyl [C9]		0.00179144	0	1	2	8	G3V9R2	G3V9R2 [589-598]	0	1127.51
		FALSE	High	[R].QKQEYEHSICINGR.[W]	1xCarbamidomethyl [C10]		0.00221535	0	1	2	17	G3V9R2	G3V9R2 [782-795]	1	1761.83
		FALSE	High	[K].CTITGWIPAPR.[C]	1xCarbamidomethyl [C1]		0.000503345	0	1	3	10	G3V9R2	G3V9R2 [309-319]	0	1271.66
		FALSE	High	[R].IVSGAAEPDQEYYFGQVVR.[F]			0.000642163	0	1	3	10	G3V9R2	G3V9R2 [157-175]	0	2128.03
		FALSE	High	[R].SSEERDLIESSSYEHGTTFSYVCDDGFR.[I]	1xCarbamidomethyl [C23]		8.5078e-05	0	1	2	15	G3V9R2	G3V9R2 [885-912]	1	3273.39
		FALSE	High	[K].CVGGQWSEPPK.[C]	1xCarbamidomethyl [C1]		0.0529801	0	1	2	5	G3V9R2	G3V9R2 [979-989]	0	1244.57
		FALSE	High	[R].IDDEIRYECK.[N]	1xCarbamidomethyl [C9]		0.0428448	0	1	3	20	G3V9R2	G3V9R2 [286-295]	1	1340.62
		FALSE	High	[K].LNDKLDYECHIGYENEYK.[H]	1xCarbamidomethyl [C9]		0.000122288	0	1	2	29	G3V9R2	G3V9R2 [528-545]	1	2303.03
		FALSE	High	[R].VENGDGIYLKPVYK.[E]			0.00747522	0	1	3	5	G3V9R2	G3V9R2 [215-228]	0	1594.85
		FALSE	High	[R].MDGSDIVTCVNTK.[W]	1xCarbamidomethyl [C9]		0.000163469	0	1	3	18	G3V9R2	G3V9R2 [1030-1042]	0	1439.65
		FALSE	High	[K].TKYPSGDKVR.[Y]			0.00663721	0	1	3	28	G3V9R2	G3V9R2 [1071-1080]	2	1150.62
		FALSE	High	[R].RYIEGQSAK.[V]			0.00653506	0	1	3	29	G3V9R2	G3V9R2 [405-413]	1	1051.55
		FALSE	High	[K].KVEYSHGDVVEYDCKPR.[F]	1xCarbamidomethyl [C14]		2.86495e-05	0	1	2	30	G3V9R2	G3V9R2 [645-661]	1	2080.98
		FALSE	High	[K].WTTLPICVEYER.[T]	1xCarbamidomethyl [C7]		0.000334238	0	1	2	33	G3V9R2	G3V9R2 [677-688]	0	1566.76
		FALSE	High	[K].RFCPPPPQIPNAQVIETTVK.[Y]	1xCarbamidomethyl [C3]		3.06464e-05	0	1	2	21	G3V9R2	G3V9R2 [808-827]	1	2292.22
		FALSE	High	[R].LAVGSEFEFGAK.[V]			0.000632257	0	1	3	28	G3V9R2	G3V9R2 [98-109]	0	1254.64
		FALSE	High	[K].VQCHSGYSLPNGQDTILCTENGWSPPPK.[C]	2xCarbamidomethyl [C3; C18]		0.00783115	0	1	3	23	G3V9R2	G3V9R2 [414-441]	0	3142.44
		FALSE	High	[R].FCPPPPQIPNAQVIETTVK.[Y]	1xCarbamidomethyl [C2]		2.06684e-05	0	1	2	15	G3V9R2	G3V9R2 [809-827]	0	2136.12
		FALSE	High	[R].CTVNGWEPEVPCLR.[Q]	2xCarbamidomethyl [C1; C12]		0.0103507	0	1	3	20	G3V9R2	G3V9R2 [374-387]	0	1716.78
		FALSE	High	[R].RPYFPVPIGK.[E]			0.00387542	0	1	3	22	G3V9R2	G3V9R2 [342-351]	0	1173.68
		FALSE	High	[K].CLPVTELENGR.[I]	1xCarbamidomethyl [C1]		0.00441074	0	1	3	21	G3V9R2	G3V9R2 [146-156]	0	1287.64
		FALSE	High	[K].TDCDNLPTFEIAKPTEK.[K]	1xCarbamidomethyl [C3]		1.53816e-05	0	1	3	30	G3V9R2	G3V9R2 [993-1009]	0	1978.94
		FALSE	High	[R].CSLKPCDFPQFK.[H]	2xCarbamidomethyl [C1; C6]		0.000511232	0	1	3	66	G3V9R2	G3V9R2 [320-331]	0	1526.71
		FALSE	High	[RK].IYSQSGENIEFMCKPGYR.[K]	1xCarbamidomethyl [C13]		0.000400713	0	2	4	3	Q5I0M3; G3V9R2	Q5I0M3 [234-251]; G3V9R2 [1195-1212]	0	2178.99
		FALSE	High	[K].SCDQPLEIPNGEIK.[G]	1xCarbamidomethyl [C2]		0.00820399	0	1	2	12	G3V9R2	G3V9R2 [628-641]	0	1599.77
		FALSE	High	[R].ECDADGWTNDIPICEVVK.[C]	2xCarbamidomethyl [C2; C14]		0.000451441	0	1	3	17	G3V9R2	G3V9R2 [128-145]	0	2120.93
		FALSE	High	[R].VGADLVQCYHFGWSPNFPTCEGQVK.[S]	2xCarbamidomethyl [C8; C20]		3.41704e-05	0	1	2	29	G3V9R2	G3V9R2 [603-627]	0	2896.32
		FALSE	High	[R].ECSIPLLHQDLVVFPR.[E]	1xCarbamidomethyl [C2]		7.99477e-05	0	1	2	20	G3V9R2	G3V9R2 [568-583]	0	1923.02
		FALSE	High	[K].SCDQPLEIPNGEIKGTK.[K]	1xCarbamidomethyl [C2]		0.114668	0.000794481	1	2	1	G3V9R2	G3V9R2 [628-644]	1	1885.93
		FALSE	High	[K].WIGQPVCK.[D]	1xCarbamidomethyl [C7]		0.112467	0.000794481	1	3	12	G3V9R2	G3V9R2 [1043-1050]	0	987.508
		FALSE	High	[R].FECNSGFK.[I]	1xCarbamidomethyl [C3]		0.115225	0.000794481	1	3	6	G3V9R2	G3V9R2 [176-183]	0	988.419
		FALSE	High	[K].IEHGSIK.[S]			0.122691	0.00118223	1	2	4	G3V9R2	G3V9R2 [875-881]	0	783.436
		FALSE	High	[K].IQCVDGK.[W]	1xCarbamidomethyl [C3]		0.122102	0.00118223	1	4	7	G3V9R2	G3V9R2 [670-676]	0	819.403
		FALSE	High	[K].WSQPPTCLHACVIPEDIMEKHNIVLR.[W]	2xCarbamidomethyl [C7; C11]		0.147831	0.00224961	1	3	1	G3V9R2	G3V9R2 [1163-1188]	1	3143.56
		FALSE	High	[K].IPCSQPPK.[I]	1xCarbamidomethyl [C3]		0.19729	0.00404498	1	2	3	G3V9R2	G3V9R2 [867-874]	0	926.476
		FALSE	High	[R].CPPPYR.[M]	1xCarbamidomethyl [C1]		0.213107	0.00508811	1	3	16	G3V9R2	G3V9R2 [1024-1029]	0	789.371
		FALSE	High	[K].HNIVLR.[W]			0.224895	0.00607864	2	4	4	Q5I0M3; G3V9R2	Q5I0M3 [222-227]; G3V9R2 [1183-1188]	0	751.457
		FALSE	High	[K].WSSLPR.[C]			0.237213	0.00711506	1	2	21	G3V9R2	G3V9R2 [926-931]	0	745.399
		FALSE	High	[K].CIEGHINYPTCV.[-]	2xCarbamidomethyl [C1; C11]		0.241439	0.00740816	1	3	10	G3V9R2	G3V9R2 [1224-1235]	0	1462.65
		FALSE	High	[K].YPSGDK.[V]			0.240377	0.00740816	1	3	25	G3V9R2	G3V9R2 [1073-1078]	0	666.309
FALSE	High	Master Protein	-6.80231e+18	27	A0A0G2JSK1	RCG20603 OS=Rattus norvegicus OX=10116 GN=Serpina3c PE=3 SV=1	MAFIAALGLLMAGICPAVLCDGILGRDTLPHEDQGKGRQLHSLTLASINTDFTLSLYKKLALRNPDKNVVFSPLSISAALAILSLGAKDSTMEEILEGLKFNLTEITEEEIHQGFGHLLQRLSQPEDQAEINTGSALFIDKEQPILSEFQEKTRALYQAEAFVADFKQCNEAKKFINDYVSNQTQGKIAELFSDLDERTSMVLVNYLLFKGKWKVPFNPNDTFESEFYLDEKRSVKVPMMKIKDLTTPYVRDEELSCSVLELKYTGNASALFILPDQGKMQQVESSLQPETLKKWKDSLRPRIISELRMPKFSISTDYNLEEVLPELGIRKIFSQQADLSRITGTKNLHVSQVVHKAVLDVDETGTEGAAATAVTAALKSLPQTVPLLNFNRPFMLVIT…	>tr|A0A0G2JSK1|A0A0G2JSK1_RAT RCG20603 OS=Rattus norvegicus OX=10116 GN=Serpina3c PE=3 SV=1	0	343.409	0	58.8942	28	986	3	3	1	416	46.4	5.44		8.31966e+07	4.69981e+07	5.98327e+07	4.47555e+07	1.62472e+08	1.61956e+08	1.04792e+08	1.00654e+08													7.32982e+08	1.31502e+08	8.79251e+08	3.22366e+08	4.71269e+08	6.38027e+08	7.8564e+08	6.06671e+08
	Checked	Protein Group ID	# Proteins	# Unique Peptides	# Peptides	# PSMs	Group Description
	FALSE	27	3	3	28	986	[Master Protein] RCG20603 OS=Rattus norvegicus OX=10116 GN=Serpina3c PE=3 SV=1	Not Found
		Checked	Confidence	Annotated Sequence	Modifications	Modifications in Master Proteins	Qvality PEP	Qvality q-value	# Protein Groups	# Proteins	# PSMs	Master Protein Accessions	Positions in Master Proteins	# Missed Cleavages	Theo. MH+ [Da]
		FALSE	High	[K].MQQVESSLQPETLK.[K]			0.0161254	0	3	7	6	A0A0G2JSK1; P05544; P05545	A0A0G2JSK1 [280-293]; P05544 [280-293]; P05545 [280-293]	0	1617.82
		FALSE	High	[K].FSISTDYNLEEVLPELGIRK.[I]			6.21797e-07	0	2	2	39	A0A0G2JSK1; P05545	A0A0G2JSK1 [312-331]; P05545 [312-331]	1	2323.22
		FALSE	High	[K].DSTMEEILEGLK.[F]			0.0022039	0	2	6	15	A0A0G2JSK1; P05544	A0A0G2JSK1 [89-100]; P05544 [89-100]	0	1364.66
		FALSE	High	[R].LSQPEDQAEINTGSALFIDKEQPILSEFQEK.[T]			3.32543e-08	0	2	2	61	A0A0G2JSK1; P05545	A0A0G2JSK1 [122-152]; P05545 [122-152]	1	3504.74
		FALSE	High	[R].QLHSLTLASINTDFTLSLYK.[K]			9.38826e-05	0	2	2	26	A0A0G2JSK1; P05545	A0A0G2JSK1 [39-58]; P05545 [39-58]	0	2265.21
		FALSE	High	[K].NVVFSPLSISAALAILSLGAK.[D]			2.65065e-05	0	2	2	33	A0A0G2JSK1; P05545	A0A0G2JSK1 [68-88]; P05545 [68-88]	0	2071.22
		FALSE	High	[R].NPDKNVVFSPLSISAALAILSLGAK.[D]			9.03065e-07	0	2	2	59	A0A0G2JSK1; P05545	A0A0G2JSK1 [64-88]; P05545 [64-88]	1	2525.43
		FALSE	High	[R].TSMVLVNYLLFK.[G]			0.000555429	0	3	7	48	A0A0G2JSK1; P05544; P05545	A0A0G2JSK1 [199-210]; P05544 [199-210]; P05545 [199-210]	0	1427.8
		FALSE	High	[R].TSMVLVNYLLFK.[G]	1xOxidation [M3]		0.0155547	0	3	7	19	A0A0G2JSK1; P05544; P05545	A0A0G2JSK1 [199-210]; P05544 [199-210]; P05545 [199-210]	0	1443.79
		FALSE	High	[K].LALRNPDKNVVFSPLSISAALAILSLGAK.[D]			1.04143e-08	0	2	2	29	A0A0G2JSK1; P05545	A0A0G2JSK1 [60-88]; P05545 [60-88]	2	2978.74
		FALSE	High	[K].IKDLTTPYVRDEELSCSVLELK.[Y]	1xCarbamidomethyl [C16]		0.000315717	0	1	1	16	A0A0G2JSK1	A0A0G2JSK1 [242-263]	2	2608.35
		FALSE	High	[K].DLTTPYVRDEELSCSVLELK.[Y]	1xCarbamidomethyl [C14]		3.80996e-05	0	1	1	22	A0A0G2JSK1	A0A0G2JSK1 [244-263]	1	2367.17
		FALSE	High	[K].FSISTDYNLEEVLPELGIR.[K]			1.97264e-05	0	2	2	24	A0A0G2JSK1; P05545	A0A0G2JSK1 [312-330]; P05545 [312-330]	0	2195.12
		FALSE	High	[K].EQPILSEFQEK.[T]			0.036045	0	3	7	5	A0A0G2JSK1; P05544; P05545	A0A0G2JSK1 [142-152]; P05544 [142-152]; P05545 [142-152]	0	1347.68
		FALSE	High	[R].DEELSCSVLELK.[Y]	1xCarbamidomethyl [C6]		0.00223842	0	3	8	6	A0A0G2JSK1; P05544; P05545	A0A0G2JSK1 [252-263]; P05544 [252-263]; P05545 [252-263]	0	1421.68
		FALSE	High	[R].KIFSQQADLSR.[I]			0.000290592	0	2	2	49	A0A0G2JSK1; P05545	A0A0G2JSK1 [331-341]; P05545 [331-341]	1	1292.7
		FALSE	High	[K].IFSQQADLSR.[I]			0.00443363	0	2	2	42	A0A0G2JSK1; P05545	A0A0G2JSK1 [332-341]; P05545 [332-341]	0	1164.6
		FALSE	High	[K].MQQVESSLQPETLKK.[W]			2.59627e-05	0	3	7	27	A0A0G2JSK1; P05544; P05545	A0A0G2JSK1 [280-294]; P05544 [280-294]; P05545 [280-294]	1	1745.91
		FALSE	High	[R].DTLPHEDQGK.[G]			0.0413497	0	2	2	81	A0A0G2JSK1; P05545	A0A0G2JSK1 [27-36]; P05545 [27-36]	0	1139.53
		FALSE	High	[R].DTLPHEDQGKGR.[Q]			0.000686914	0	2	2	87	A0A0G2JSK1; P05545	A0A0G2JSK1 [27-38]; P05545 [27-38]	1	1352.66
		FALSE	High	[K].NLHVSQVVHK.[A]			0.00872876	0	2	2	54	A0A0G2JSK1; P05545	A0A0G2JSK1 [347-356]; P05545 [347-356]	0	1160.65
		FALSE	High	[K].AVLDVDETGTEGAAATAVTAALK.[S]			1.61583e-07	0	2	2	60	A0A0G2JSK1; P05545	A0A0G2JSK1 [357-379]; P05545 [357-379]	0	2174.12
		FALSE	High	[R].ALYQAEAFVADFKQCNEAK.[K]	1xCarbamidomethyl [C15]		1.27306e-07	0	2	2	28	A0A0G2JSK1; P05545	A0A0G2JSK1 [155-173]; P05545 [155-173]	1	2203.05
		FALSE	High	[R].ALYQAEAFVADFKQCNEAKK.[F]	1xCarbamidomethyl [C15]		1.37419e-06	0	2	2	26	A0A0G2JSK1; P05545	A0A0G2JSK1 [155-174]; P05545 [155-174]	2	2331.14
		FALSE	High	[R].LSQPEDQAEINTGSALFIDK.[E]			0.000329082	0	2	2	13	A0A0G2JSK1; P05545	A0A0G2JSK1 [122-141]; P05545 [122-141]	0	2176.08
		FALSE	High	[R].QLHSLTLASINTDFTLSLYKK.[L]			1.9932e-05	0	2	2	33	A0A0G2JSK1; P05545	A0A0G2JSK1 [39-59]; P05545 [39-59]	1	2393.31
		FALSE	High	[R].ALYQAEAFVADFK.[Q]			0.000727208	0	2	2	61	A0A0G2JSK1; P05545	A0A0G2JSK1 [155-167]; P05545 [155-167]	0	1472.74
		FALSE	High	[K].WKDSLRPR.[IK]			0.163204	0.00224961	2	4	15	A0A0G2JSK1; P05545	A0A0G2JSK1 [295-302]; P05545 [295-302]	1	1057.59
		FALSE	High	[K].DLTTPYVR.[D]			0.191071	0.00333577	1	1	2	A0A0G2JSK1	A0A0G2JSK1 [244-251]	0	964.51
FALSE	High	Master Protein	-7.6235e+18	20	Q01177	Plasminogen OS=Rattus norvegicus OX=10116 GN=Plg PE=2 SV=2	MDHKEIILLFLLFLKPGQGDSLDGYVSTQGASLHSLTKKQLAAGSIADCLAKCEGETDFICRSFQYHSKEQQCVIMAENSKTSSIIRMRDVILFEKRVYLSECKTGIGKGYRGTMSKTKTGVTCQKWSDTSPHVPKYSPSTHPSEGLEENYCRNPDNDEQGPWCYTTDPDQRYEYCNIPECEEECMYCSGEKYEGKISKTMSGLDCQSWDSQSPHAHGYIPAKFPSKNLKMNYCRNPDGEPRPWCFTTDPNKRWEYCDIPRCTTPPPPPGPTYQCLKGRGENYRGTVSVTASGKTCQRWSEQTPHRHNRTPENFPCKNLEENYCRNPDGETAPWCYTTDSQLRWEYCEIPSCGSSVSPDQSDSSVLPEQTPVVQECYQGNGKSYRGTSSTTNTGKKCQS…	>sp|Q01177|PLMN_RAT Plasminogen OS=Rattus norvegicus OX=10116 GN=Plg PE=2 SV=2	0	330.949	0	71.3054	53	1082	22	53	1	812	90.5	7.08		9.44246e+07	9.23048e+07	9.16973e+07	9.00033e+07	1.4456e+08	1.41281e+08	1.38135e+08	1.3292e+08	2.0692e+08	1.30063e+08	1.48372e+08	3.60872e+08	9.6055e+07	1.60318e+08	2.24141e+08	1.79026e+08	1.85124e+08	2.8943e+08	2.54664e+08	2.14387e+08	3.42189e+08	2.28376e+08	3.98981e+08	1.71765e+08	1.96958e+08	2.60213e+08	4.13437e+08	1.28278e+08
	Checked	Protein Group ID	# Proteins	# Unique Peptides	# Peptides	# PSMs	Group Description
	FALSE	20	2	53	53	1082	[Master Protein] Plasminogen OS=Rattus norvegicus OX=10116 GN=Plg PE=2 SV=2
		Checked	Confidence	Annotated Sequence	Modifications	Modifications in Master Proteins	Qvality PEP	Qvality q-value	# Protein Groups	# Proteins	# PSMs	Master Protein Accessions	Positions in Master Proteins	# Missed Cleavages	Theo. MH+ [Da]
		FALSE	High	[K].TMSGLDCQSWDSQSPHAHGYIPAK.[F]	1xCarbamidomethyl [C7]		0.00125299	0	1	2	12	Q01177	Q01177 [200-223]	0	2673.18
		FALSE	High	[R].NPDGEPRPWCFTTDPNKR.[W]	1xCarbamidomethyl [C10]		0.00177297	0	1	2	20	Q01177	Q01177 [236-253]	1	2187
		FALSE	High	[R].AEYLNNR.[V]			0.0673984	0	1	1	10	Q01177	Q01177 [734-740]	0	879.432
		FALSE	High	[R].WSEQTPHR.[H]			0.0684146	0	1	2	27	Q01177	Q01177 [299-306]	0	1040.49
		FALSE	High	[K].YILQGVTSWGLGCARPNKPGVYVR.[V]	1xCarbamidomethyl [C13]		5.82771e-05	0	1	1	17	Q01177	Q01177 [774-797]	0	2691.42
		FALSE	High	[R].FSGQHFCGGTLISPEWVLTAAHCLEK.[S]	2xCarbamidomethyl [C7; C23]		2.26313e-07	0	1	1	54	Q01177	Q01177 [603-628]	0	2945.41
		FALSE	High	[R].GTSSTTNTGKK.[C]			0.0591766	0	1	2	7	Q01177	Q01177 [386-396]	1	1081.55
		FALSE	High	[R].GTSSTTNTGK.[K]			0.0113583	0	1	2	19	Q01177	Q01177 [386-395]	0	953.453
		FALSE	High	[K].TGVTCQK.[W]	1xCarbamidomethyl [C5]		0.0186231	0	1	2	22	Q01177	Q01177 [120-126]	0	793.387
		FALSE	High	[R].GKTAVTAAGTPCQEWAAQEPHSHR.[I]	1xCarbamidomethyl [C12]		0.00393607	0	1	2	2	Q01177	Q01177 [491-514]	1	2590.22
		FALSE	High	[K].KQLAAGSIADCLAKCEGETDFICR.[S]	3xCarbamidomethyl [C11; C15; C23]		0.000862828	0	1	1	2	Q01177	Q01177 [39-62]	2	2713.27
		FALSE	High	[R].NPDNDEQGPWCYTTDPDQR.[Y]	1xCarbamidomethyl [C11]		0.0371631	0	1	2	3	Q01177	Q01177 [154-172]	0	2307.92
		FALSE	High	[R].TRFSGQHFCGGTLISPEWVLTAAHCLEK.[S]	2xCarbamidomethyl [C9; C25]		0.0198075	0	1	1	1	Q01177	Q01177 [601-628]	1	3202.56
		FALSE	High	[R].WSEQTPHRHNR.[T]			0.0818039	0	1	2	1	Q01177	Q01177 [299-309]	1	1447.69
		FALSE	High	[K].EAQLPVIENKVCNR.[A]	1xCarbamidomethyl [C12]		0.040932	0	1	1	1	Q01177	Q01177 [720-733]	1	1669.87
		FALSE	High	[K].YSPSTHPSEGLEENYCR.[N]	1xCarbamidomethyl [C16]		0.000962016	0	1	2	20	Q01177	Q01177 [137-153]	0	2025.86
		FALSE	High	[R].GENYRGTVSVTASGK.[T]			0.0282119	0	1	2	6	Q01177	Q01177 [280-294]	1	1525.76
		FALSE	High	[R].TLCYITGWGETK.[G-]	1xCarbamidomethyl [C3]		0.000819256	0	1	2	8	Q01177	Q01177 [699-710]	0	1428.68
		FALSE	High	[K].SYRGTSSTTNTGKK.[C]			0.0670629	0	1	2	3	Q01177	Q01177 [383-396]	2	1487.74
		FALSE	High	[R].IFTPQTNPR.[A]			0.0248231	0	1	2	18	Q01177	Q01177 [515-523]	0	1073.57
		FALSE	High	[K].TAVTAAGTPCQEWAAQEPHSHR.[I]	1xCarbamidomethyl [C10]		4.5032e-06	0	1	2	20	Q01177	Q01177 [493-514]	0	2405.11
		FALSE	High	[R].WEYCNLKR.[C]	1xCarbamidomethyl [C4]		0.0165457	0	1	2	25	Q01177	Q01177 [446-453]	1	1168.56
		FALSE	High	[K].WSDTSPHVPK.[Y]			0.013605	0	1	2	17	Q01177	Q01177 [127-136]	0	1153.56
		FALSE	High	[K].EQQCVIMAENSK.[T]	1xCarbamidomethyl [C4]		0.00375691	0	1	2	22	Q01177	Q01177 [70-81]	0	1436.65
		FALSE	High	[K].EAQLPVIENK.[V]			0.066729	0	1	1	16	Q01177	Q01177 [720-729]	0	1140.63
		FALSE	High	[K].KQLAAGSIADCLAK.[C]	1xCarbamidomethyl [C11]		0.00271123	0	1	1	42	Q01177	Q01177 [39-52]	1	1445.78
		FALSE	High	[K].CEGETDFICR.[S]	2xCarbamidomethyl [C1; C9]		0.000704945	0	1	1	29	Q01177	Q01177 [53-62]	0	1286.51
		FALSE	High	[R].CTTPPPPPGPTYQCLK.[G]	2xCarbamidomethyl [C1; C14]		2.1881e-05	0	1	1	27	Q01177	Q01177 [262-277]	0	1813.86
		FALSE	High	[K].TKTGVTCQK.[W]	1xCarbamidomethyl [C7]		0.0469347	0	1	2	21	Q01177	Q01177 [118-126]	1	1022.53
		FALSE	High	[R].GTVSVTASGK.[T]			0.0195046	0	1	2	36	Q01177	Q01177 [285-294]	0	906.489
		FALSE	High	[K].NLEENYCR.[N]	1xCarbamidomethyl [C7]		0.0233425	0	1	2	26	Q01177	Q01177 [318-325]	0	1097.47
		FALSE	High	[R].TPENFPCK.[N]	1xCarbamidomethyl [C7]		0.00739834	0	1	2	22	Q01177	Q01177 [310-317]	0	992.451
		FALSE	High	[K].VILGAHEER.[I]			0.00285534	0	1	1	38	Q01177	Q01177 [637-645]	0	1023.56
		FALSE	High	[R].GPWCFTTDPSVR.[W]	1xCarbamidomethyl [C4]		0.00416666	0	1	2	12	Q01177	Q01177 [434-445]	0	1422.65
		FALSE	High	[R].KLYDYCNIPLCASLSSFECGKPQVEPK.[K]	3xCarbamidomethyl [C6; C11; C19]		3.58959e-07	0	1	1	30	Q01177	Q01177 [550-576]	1	3203.52
		FALSE	High	[K].STELCAGHLAGGIDSCQGDSGGPLVCFEKDK.[Y]	3xCarbamidomethyl [C5; C16; C26]		0.0239485	0	1	1	6	Q01177	Q01177 [743-773]	1	3265.46
		FALSE	High	[R].NPDGETAPWCYTTDSQLR.[W]	1xCarbamidomethyl [C10]		0.00323317	0	1	2	13	Q01177	Q01177 [326-343]	0	2110.91
		FALSE	High	[R].WEYCEIPSCGSSVSPDQSDSSVLPEQTPVVQECYQGNGK.[S]	3xCarbamidomethyl [C4; C9; C33]		0.0115355	0	1	2	16	Q01177	Q01177 [344-382]	0	4403.9
		FALSE	High	[K].LSRPATITDNVIPACLPSPNYVVADR.[T]	1xCarbamidomethyl [C15]		1.16569e-07	0	1	1	30	Q01177	Q01177 [673-698]	0	2839.48
		FALSE	High	[K].DKYILQGVTSWGLGCARPNKPGVYVR.[V]	1xCarbamidomethyl [C15]		1.14471e-05	0	1	1	40	Q01177	Q01177 [772-797]	1	2934.54
		FALSE	High	[K].STELCAGHLAGGIDSCQGDSGGPLVCFEK.[D]	3xCarbamidomethyl [C5; C16; C26]		0.000128793	0	1	1	30	Q01177	Q01177 [743-771]	0	3022.33
		FALSE	High	[K].QLAAGSIADCLAK.[C]	1xCarbamidomethyl [C10]		0.000223095	0	1	1	26	Q01177	Q01177 [40-52]	0	1317.68
		FALSE	High	[R].VVGGCVANPHSWPWQISLR.[T]	1xCarbamidomethyl [C5]		1.45482e-06	0	1	2	42	Q01177	Q01177 [582-600]	0	2163.09
		FALSE	High	[R].ILGSDVQQIAVTK.[L]			0.000549701	0	1	1	37	Q01177	Q01177 [646-658]	0	1371.78
		FALSE	High	[K].LVLEPNDADIALLK.[L]			0.000606581	0	1	1	61	Q01177	Q01177 [659-672]	0	1523.87
		FALSE	High	[R].MRDVILFEK.[R]			0.112467	0.000794481	1	2	26	Q01177	Q01177 [88-96]	1	1150.63
		FALSE	High	[R].LKEAQLPVIENK.[V]			0.119768	0.00118223	1	1	33	Q01177	Q01177 [718-729]	1	1381.8
		FALSE	High	[R].VYLSECK.[T]	1xCarbamidomethyl [C6]		0.126895	0.00156677	1	2	24	Q01177	Q01177 [98-104]	0	898.434
		FALSE	High	[K].SSRPEFYK.[V]			0.145053	0.00224961	1	1	12	Q01177	Q01177 [629-636]	0	1013.51
		FALSE	High	[R].WEYCNLK.[R]	1xCarbamidomethyl [C4]		0.138975	0.00224961	1	2	14	Q01177	Q01177 [446-452]	0	1012.46
		FALSE	High	[R].YVNWIER.[E]			0.143682	0.00224961	1	1	11	Q01177	Q01177 [801-807]	0	979.5
		FALSE	High	[R].DVILFEK.[R]			0.216978	0.00540949	1	2	10	Q01177	Q01177 [90-96]	0	863.487
		FALSE	High	[R].NPDNDQR.[G]			0.215035	0.00540949	1	2	15	Q01177	Q01177 [427-433]	0	858.37
FALSE	High	Master Protein	2.19004e+18	145	A0A0G2JW12	Complement C4-like OS=Rattus norvegicus OX=10116 GN=LOC103689965 PE=4 SV=1	MRLLWGLAWAFSFFASSLQKPRLLLFSPSVVNLGTPLSVGVQLLDAPAGQEVKGSVYLRNPTSGPCSPKKDFKLSSGNDFVLLRLEVPLKDVRSCGLFGLRRAPHIQLVAHSPWLKNTASKATETQGVNLLFSSRRGHIFVQTDQPIYNPGQRVRYRVFALDQKMRPSTDTLTVTVENSHGLRVRKKEVFAPTSIFQDDFIIPDISEPGTWKISARFSDGLESNRSTHFEVKKYVLPNFEVKLTPWKPYILTVPSYREEIQLDVQARYVYGKPVQGVAYTRFALMDEQGKKSFLRGLETQTKLVEGQTHISISRDQFQAALGKVNTEIGDLEGLRLYAAVAVIESPGGEMEEAELTSWPFVSSAFSLDLSHTKQHLVPGAPFLLQALVREMSGSEASDV…	>tr|A0A0G2JW12|A0A0G2JW12_RAT Complement C4-like OS=Rattus norvegicus OX=10116 GN=LOC103689965 PE=4 SV=1	0	312.05	0	41.5659	55	953	0	16	1	1737	192.1	7.46		1.30056e+07	1.32608e+07	1.26853e+07	1.23317e+07	2.19718e+07	2.23096e+07	1.99065e+07	2.00177e+07	3.23716e+07	2.96445e+07	2.28635e+07	5.96008e+07	2.20393e+07	2.06318e+07	2.48028e+07	2.65657e+07	3.29423e+07	2.24988e+07	3.75496e+07	3.6672e+07	2.77231e+07	3.60187e+07	5.97318e+07	2.02211e+07	2.80007e+07	3.70069e+07	3.76602e+07	1.80735e+07
	Checked	Protein Group ID	# Proteins	# Unique Peptides	# Peptides	# PSMs	Group Description
	FALSE	145	6	16	55	953	[Master Protein] Complement C4-like OS=Rattus norvegicus OX=10116 GN=LOC103689965 PE=4 SV=1
		Checked	Confidence	Annotated Sequence	Modifications	Modifications in Master Proteins	Qvality PEP	Qvality q-value	# Protein Groups	# Proteins	# PSMs	Master Protein Accessions	Positions in Master Proteins	# Missed Cleavages	Theo. MH+ [Da]
		FALSE	High	[R].GSFTIGDAVSK.[I]			0.00494254	0	1	5	29	A0A0G2JW12	A0A0G2JW12 [914-924]	0	1081.55
		FALSE	High	[K].LLSTLCSADVCQCAEGK.[C]	3xCarbamidomethyl [C6; C11; C13]		0.0025611	0	2	5	18	Q6MG90; A0A0G2JW12	Q6MG90 [1571-1587]; A0A0G2JW12 [1571-1587]	0	1911.86
		FALSE	High	[R].GPGFLSIEPLDLR.[S]			0.00855022	0	2	6	25	Q6MG90; A0A0G2JW12	Q6MG90 [466-478]; A0A0G2JW12 [466-478]	0	1413.77
		FALSE	High	[R].SLEIPGSSDPNVIPDGDFSSFVR.[V]			0.000335975	0	2	6	24	Q6MG90; A0A0G2JW12	Q6MG90 [952-974]; A0A0G2JW12 [952-974]	0	2435.17
		FALSE	High	[R].LLLFSPSVVNLGTPLSVGVQLLDAPAGQEVK.[G]			0.000790071	0	2	6	21	Q6MG90; A0A0G2JW12	Q6MG90 [23-53]; A0A0G2JW12 [23-53]	0	3161.78
		FALSE	High	[R].ECVGFGALQEVAVGLVQPASAVLYDYYSPDHK.[C]	1xCarbamidomethyl [C2]		4.63934e-05	0	2	3	25	Q6MG90; A0A0G2JW12	Q6MG90 [1527-1558]; A0A0G2JW12 [1527-1558]	0	3482.69
		FALSE	High	[R].DSSTWLTAFVLK.[I]			0.00276798	0	2	6	16	Q6MG90; A0A0G2JW12	Q6MG90 [1068-1079]; A0A0G2JW12 [1068-1079]	0	1367.72
		FALSE	High	[R].VQYTVCIWR.[N]	1xCarbamidomethyl [C6]		0.0202186	0	2	4	6	Q6MG90; A0A0G2JW12	Q6MG90 [1459-1467]; A0A0G2JW12 [1459-1467]	0	1224.62
		FALSE	High	[K].VATWLTHQGSFQGGFR.[S]			0.000130135	0	1	5	13	A0A0G2JW12	A0A0G2JW12 [1280-1295]	0	1791.89
		FALSE	High	[R].YVSHFETDGPHVLLYFDSVPTTR.[E]			5.04048e-05	0	2	4	18	Q6MG90; A0A0G2JW12	Q6MG90 [1504-1526]; A0A0G2JW12 [1504-1526]	0	2680.3
		FALSE	High	[K].QHLVPGAPFLLQALVR.[E]			5.01442e-05	0	2	6	21	Q6MG90; A0A0G2JW12	Q6MG90 [374-389]; A0A0G2JW12 [374-389]	0	1759.04
		FALSE	High	[R].VTASEPLETLGSEGALSPGGVASLLR.[L]			7.76021e-06	0	1	5	30	A0A0G2JW12	A0A0G2JW12 [975-1000]	0	2511.33
		FALSE	High	[R].STQDTVVTLDALSAYWIASHTTEEK.[A]			1.48529e-06	0	1	5	29	A0A0G2JW12	A0A0G2JW12 [1296-1320]	0	2766.35
		FALSE	High	[K].ASAGLLGAHASAITAYALTLTK.[A]			1.49301e-06	0	2	6	22	Q6MG90; A0A0G2JW12	Q6MG90 [1178-1199]; A0A0G2JW12 [1178-1199]	0	2101.17
		FALSE	High	[R].KKEVFAPTSIFQDDFIIPDISEPGTWK.[I]			0.000155212	0	1	5	12	A0A0G2JW12	A0A0G2JW12 [186-212]	2	3108.59
		FALSE	High	[R].NPTSGPCSPK.[K]	1xCarbamidomethyl [C7]		0.0138884	0	2	6	23	Q6MG90; A0A0G2JW12	Q6MG90 [60-69]; A0A0G2JW12 [60-69]	0	1044.48
		FALSE	High	[K].ASEDLR.[N]			0.0838494	0	2	5	15	Q6MG90; A0A0G2JW12	Q6MG90 [1200-1205]; A0A0G2JW12 [1200-1205]	0	690.342
		FALSE	High	[R].SFFPENWLWR.[V]			0.00775062	0	1	5	38	A0A0G2JW12	A0A0G2JW12 [773-782]	0	1381.67
		FALSE	High	[K].LQLQTDSEALVALGAVDTALYAVGGR.[S]			2.80263e-08	0	2	6	19	Q6MG90; A0A0G2JW12	Q6MG90 [587-612]; A0A0G2JW12 [587-612]	0	2631.4
		FALSE	High	[K].ILSLAQEQIGDSPEKLQETAGWLLGQQLDDGSFHDPCPVIHR.[G]	1xCarbamidomethyl [C37]		0.000350198	0	1	5	3	A0A0G2JW12	A0A0G2JW12 [1080-1121]	1	4698.33
		FALSE	High	[R].EAPKAADEQESR.[V]			0.0694453	0	2	4	3	Q6MG90; A0A0G2JW12	Q6MG90 [1447-1458]; A0A0G2JW12 [1447-1458]	1	1330.62
		FALSE	High	[R].SKLLTVWLPDSLTTWEIHGVSLSK.[S]			0.000849518	0	2	6	2	Q6MG90; A0A0G2JW12	Q6MG90 [789-812]; A0A0G2JW12 [789-812]	1	2710.48
		FALSE	High	[R].VPQPACR.[E]	1xCarbamidomethyl [C6]		0.101543	0	2	6	5	Q6MG90; A0A0G2JW12	Q6MG90 [721-727]; A0A0G2JW12 [721-727]	0	827.419
		FALSE	High	[K].LTVQAPPSRGPGFLSIEPLDLR.[S]			0.00199733	0	2	6	11	Q6MG90; A0A0G2JW12	Q6MG90 [457-478]; A0A0G2JW12 [457-478]	1	2363.31
		FALSE	High	[K].EGAIHREEIVYNLDPLNNLGR.[S]			0.000295146	0	2	6	7	Q6MG90; A0A0G2JW12	Q6MG90 [931-951]; A0A0G2JW12 [931-951]	1	2422.25
		FALSE	High	[K].YVLPNFEVK.[L]			0.0229862	0	2	6	9	Q6MG90; A0A0G2JW12	Q6MG90 [234-242]; A0A0G2JW12 [234-242]	0	1108.6
		FALSE	High	[K].VSATLLSGSDSK.[V]			0.00523197	0	2	6	5	Q6MG90; A0A0G2JW12	Q6MG90 [403-414]; A0A0G2JW12 [403-414]	0	1164.61
		FALSE	High	[R].LEVPLKDVR.[S]			0.0188156	0	1	5	16	A0A0G2JW12	A0A0G2JW12 [85-93]	1	1068.64
		FALSE	High	[K].DGSFGAWLHR.[D]			0.0802016	0	1	5	2	A0A0G2JW12	A0A0G2JW12 [1058-1067]	0	1145.55
		FALSE	High	[K].LLTVWLPDSLTTWEIHGVSLSK.[S]			0.000103598	0	2	6	9	Q6MG90; A0A0G2JW12	Q6MG90 [791-812]; A0A0G2JW12 [791-812]	0	2495.35
		FALSE	High	[K].LGQYSSPDTK.[R]			0.0272195	0	2	6	7	Q6MG90; A0A0G2JW12	Q6MG90 [689-698]; A0A0G2JW12 [689-698]	0	1095.53
		FALSE	High	[K].LQETAGWLLGQQLDDGSFHDPCPVIHR.[G]	1xCarbamidomethyl [C22]		0.000390463	0	1	5	13	A0A0G2JW12	A0A0G2JW12 [1095-1121]	0	3089.49
		FALSE	High	[R].EEIVYNLDPLNNLGR.[S]			0.0889576	0	2	6	5	Q6MG90; A0A0G2JW12	Q6MG90 [937-951]; A0A0G2JW12 [937-951]	0	1758.9
		FALSE	High	[K].LVEGQTHISISR.[D]			0.0006129	0	2	6	40	Q6MG90; A0A0G2JW12	Q6MG90 [303-314]; A0A0G2JW12 [303-314]	0	1339.73
		FALSE	High	[R].YVYGKPVQGVAYTR.[F]			0.00173661	0	2	6	33	Q6MG90; A0A0G2JW12	Q6MG90 [268-281]; A0A0G2JW12 [268-281]	0	1600.85
		FALSE	High	[K].SHLLQLNNHQVK.[G]			0.000419847	0	2	6	27	Q6MG90; A0A0G2JW12	Q6MG90 [1336-1347]; A0A0G2JW12 [1336-1347]	0	1430.79
		FALSE	High	[R].EPFLSCCK.[F]	2xCarbamidomethyl [C6; C7]		0.0885209	0	2	6	20	Q6MG90; A0A0G2JW12	Q6MG90 [728-735]; A0A0G2JW12 [728-735]	0	1040.45
		FALSE	High	[K].AADEQESR.[V]			0.00545303	0	2	4	31	Q6MG90; A0A0G2JW12	Q6MG90 [1451-1458]; A0A0G2JW12 [1451-1458]	0	905.396
		FALSE	High	[K].LGQYSSPDTKR.[C]			0.011776	0	2	6	26	Q6MG90; A0A0G2JW12	Q6MG90 [689-699]; A0A0G2JW12 [689-699]	1	1251.63
		FALSE	High	[R].VEASITK.[A]			0.0902798	0	1	5	21	A0A0G2JW12	A0A0G2JW12 [1163-1169]	0	747.425
		FALSE	High	[K].VNTEIGDLEGLR.[L]			0.000468119	0	2	6	28	Q6MG90; A0A0G2JW12	Q6MG90 [324-335]; A0A0G2JW12 [324-335]	0	1315.69
		FALSE	High	[R].SCGLFGLR.[R]	1xCarbamidomethyl [C2]		0.0481363	0	1	5	28	A0A0G2JW12	A0A0G2JW12 [94-101]	0	909.461
		FALSE	High	[R].VGDTFVLSLR.[T]			0.000761926	0	1	5	26	A0A0G2JW12	A0A0G2JW12 [482-491]	0	1106.62
		FALSE	High	[R].LLVSAGSLYPAVAK.[L]			0.000463292	0	2	6	29	Q6MG90; A0A0G2JW12	Q6MG90 [443-456]; A0A0G2JW12 [443-456]	0	1388.81
		FALSE	High	[K].LSSGNDFVLLR.[L]			0.00102373	0	2	6	31	Q6MG90; A0A0G2JW12	Q6MG90 [74-84]; A0A0G2JW12 [74-84]	0	1220.66
		FALSE	High	[K].LTPWKPYILTVPSYREEIQLDVQAR.[Y]			0.0250787	0	1	5	11	A0A0G2JW12	A0A0G2JW12 [243-267]	1	3015.63
		FALSE	High	[R].APHIQLVAHSPWLK.[N]			0.0171524	0	1	5	6	A0A0G2JW12	A0A0G2JW12 [103-116]	0	1596.9
		FALSE	High	[K].LTSLSDR.[Y]			0.105582	0.000403528	2	4	14	Q6MG90; A0A0G2JW12	Q6MG90 [1497-1503]; A0A0G2JW12 [1497-1503]	0	791.426
		FALSE	High	[K].FACYYPR.[V]	1xCarbamidomethyl [C3]		0.114114	0.000794481	2	5	3	Q6MG90; A0A0G2JW12	Q6MG90 [1609-1615]; A0A0G2JW12 [1609-1615]	0	976.435
		FALSE	High	[K].ASIGQTR.[N]			0.15942	0.00224961	2	5	5	Q6MG90; A0A0G2JW12	Q6MG90 [1652-1658]; A0A0G2JW12 [1652-1658]	0	732.4
		FALSE	High	[R].SQAGLAR.[A]			0.165511	0.00224961	2	6	23	Q6MG90; A0A0G2JW12	Q6MG90 [747-753]; A0A0G2JW12 [747-753]	0	702.389
		FALSE	High	[K].ENLSCPK.[E]	1xCarbamidomethyl [C5]		0.176662	0.00260022	1	4	6	A0A0G2JW12	A0A0G2JW12 [663-669]	0	847.398
		FALSE	High	[R].EFHLHLR.[L]			0.210241	0.00437636	2	6	15	Q6MG90; A0A0G2JW12	Q6MG90 [829-835]; A0A0G2JW12 [829-835]	0	951.516
		FALSE	High	[RK].VEPVDR.[S]			0.228942	0.00607864	2	6	21	Q6MG90; A0A0G2JW12	Q6MG90 [783-788]; A0A0G2JW12 [783-788]	0	714.378
		FALSE	High	[R].TEQWSK.[L]			0.251166	0.00840655	2	6	8	Q6MG90; A0A0G2JW12	Q6MG90 [1026-1031]; A0A0G2JW12 [1026-1031]	0	778.373
FALSE	High	Master Protein	-1.31188e+18	107	A0A0G2JZ73	Alpha-1-antiproteinase OS=Rattus norvegicus OX=10116 GN=Serpina1 PE=1 SV=1	MPRKMAPSISRGLLLLAGLCCLAPSFLAEDAQETDTSQQDQSPTYRKISSNLADFAFSLYRELVHQSNTSNIFFSPMSITTAFAMLSLGSKGDTRKQILEGLEFNLTQIPEADIHKAFHHLLQTLNRPDSELQLNTGNGLFVNKNLKLVEKFLEEVKNNYHSEAFSVNFADSEEAKKVINDYVEKGTQGKIVDLMKQLDEDTVFALVNYIFFKGKWKRPFNPEHTRDADFHVDKSTTVKVPMMNRLGMFDMHYCSTLSSWVLMMDYLGNATAIFLLPDDGKMQHLEQTLTKDLISRFLLNRQTRSAILYFPKLSISGTYNLKTLLSSLGITRVFNNDADLSGITEDAPLKLSQAVHKAVLTLDERGTEAAGATVVEAVPMSLPPQVKFDHPFIFMIVES…	>tr|A0A0G2JZ73|A0A0G2JZ73_RAT Alpha-1-antiproteinase OS=Rattus norvegicus OX=10116 GN=Serpina1 PE=1 SV=1	0	311.347	0	60.7229	30	979	0	30	1	415	46.6	6.34		1.78785e+08	1.71383e+08	1.69446e+08	1.63978e+08	4.29595e+08	3.74906e+08	3.817e+08	3.71783e+08	6.44454e+08	5.15876e+08	5.2377e+08	9.43851e+08	2.27633e+08	3.71758e+08	6.15546e+08	5.04575e+08	3.58401e+08	7.41403e+08	8.78343e+08	5.61525e+08	8.53333e+08	5.30408e+08	1.382e+09	5.37753e+08	5.30282e+08	6.82195e+08	8.19911e+08	2.57439e+08
	Checked	Protein Group ID	# Proteins	# Unique Peptides	# Peptides	# PSMs	Group Description
	FALSE	107	3	30	30	979	[Master Protein] Alpha-1-antiproteinase OS=Rattus norvegicus OX=10116 GN=Serpina1 PE=1 SV=1
		Checked	Confidence	Annotated Sequence	Modifications	Modifications in Master Proteins	Qvality PEP	Qvality q-value	# Protein Groups	# Proteins	# PSMs	Master Protein Accessions	Positions in Master Proteins	# Missed Cleavages	Theo. MH+ [Da]
		FALSE	High	[K].NNYHSEAFSVNFADSEEAK.[K]			0.0215033	0	1	3	7	A0A0G2JZ73	A0A0G2JZ73 [158-176]	0	2158.93
		FALSE	High	[K].VINDYVEKGTQGK.[I]			0.000344795	0	1	3	16	A0A0G2JZ73	A0A0G2JZ73 [178-190]	1	1450.75
		FALSE	High	[K].FLEEVKNNYHSEAFSVNFADSEEAK.[K]			0.000110819	0	1	3	8	A0A0G2JZ73	A0A0G2JZ73 [152-176]	1	2904.33
		FALSE	High	[K].ISSNLADFAFSLYR.[E]			3.6933e-05	0	1	3	36	A0A0G2JZ73	A0A0G2JZ73 [48-61]	0	1603.81
		FALSE	High	[R].KISSNLADFAFSLYR.[E]			1.0017e-06	0	1	3	44	A0A0G2JZ73	A0A0G2JZ73 [47-61]	1	1731.91
		FALSE	High	[K].QLDEDTVFALVNYIFFK.[G]			4.73653e-05	0	1	3	72	A0A0G2JZ73	A0A0G2JZ73 [197-213]	0	2062.05
		FALSE	High	[K].LSQAVHK.[A]			0.0559959	0	1	3	6	A0A0G2JZ73	A0A0G2JZ73 [351-357]	0	782.452
		FALSE	High	[K].FDHPFIFMIVESETQSPLFVGK.[V]			5.77521e-06	0	1	3	34	A0A0G2JZ73	A0A0G2JZ73 [388-409]	0	2568.28
		FALSE	High	[K].KVINDYVEK.[G]			0.00219252	0	1	3	7	A0A0G2JZ73	A0A0G2JZ73 [177-185]	1	1107.6
		FALSE	High	[K].LSISGTYNLKTLLSSLGITR.[V]			0.0202186	0	1	3	1	A0A0G2JZ73	A0A0G2JZ73 [313-332]	1	2137.22
		FALSE	High	[K].IVDLMKQLDEDTVFALVNYIFFKGK.[W]			0.00353063	0	1	3	1	A0A0G2JZ73	A0A0G2JZ73 [191-215]	2	2946.57
		FALSE	High	[K].IVDLMKQLDEDTVFALVNYIFFK.[G]			0.00052194	0	1	3	1	A0A0G2JZ73	A0A0G2JZ73 [191-213]	1	2761.45
		FALSE	High	[R].DADFHVDKSTTVK.[V]			0.00199733	0	1	3	27	A0A0G2JZ73	A0A0G2JZ73 [227-239]	1	1462.72
		FALSE	High	[K].VINDYVEK.[G]			0.0670629	0	1	3	21	A0A0G2JZ73	A0A0G2JZ73 [178-185]	0	979.509
		FALSE	High	[K].MQHLEQTLTK.[D]			0.00367992	0	1	3	26	A0A0G2JZ73	A0A0G2JZ73 [282-291]	0	1228.64
		FALSE	High	[K].NNYHSEAFSVNFADSEEAKK.[V]			7.60098e-06	0	1	3	37	A0A0G2JZ73	A0A0G2JZ73 [158-177]	1	2287.03
		FALSE	High	[K].AVLTLDER.[G]			0.0323851	0	1	3	31	A0A0G2JZ73	A0A0G2JZ73 [358-365]	0	916.51
		FALSE	High	[K].RPFNPEHTR.[D]			0.00429808	0	1	3	26	A0A0G2JZ73	A0A0G2JZ73 [218-226]	0	1153.59
		FALSE	High	[R].DADFHVDK.[S]			0.0268048	0	1	3	87	A0A0G2JZ73	A0A0G2JZ73 [227-234]	0	946.426
		FALSE	High	[K].WKRPFNPEHTR.[D]			0.00562492	0	1	3	53	A0A0G2JZ73	A0A0G2JZ73 [216-226]	1	1467.76
		FALSE	High	[K].TLLSSLGITR.[V]			0.0036045	0	1	3	51	A0A0G2JZ73	A0A0G2JZ73 [323-332]	0	1060.64
		FALSE	High	[R].SAILYFPK.[L]			0.0249506	0	1	3	34	A0A0G2JZ73	A0A0G2JZ73 [305-312]	0	938.535
		FALSE	High	[R].GTEAAGATVVEAVPMSLPPQVK.[F]			0.000894699	0	1	3	18	A0A0G2JZ73	A0A0G2JZ73 [366-387]	0	2152.13
		FALSE	High	[R].VFNNDADLSGITEDAPLKLSQAVHK.[A]			8.14141e-07	0	1	3	37	A0A0G2JZ73	A0A0G2JZ73 [333-357]	1	2682.37
		FALSE	High	[K].AFHHLLQTLNRPDSELQLNTGNGLFVNK.[N]			8.6194e-11	0	1	3	56	A0A0G2JZ73	A0A0G2JZ73 [117-144]	0	3176.66
		FALSE	High	[R].VFNNDADLSGITEDAPLK.[L]			8.00533e-06	0	1	3	65	A0A0G2JZ73	A0A0G2JZ73 [333-350]	0	1918.94
		FALSE	High	[K].LSISGTYNLK.[T]			0.00441074	0	1	3	48	A0A0G2JZ73	A0A0G2JZ73 [313-322]	0	1095.6
		FALSE	High	[K].FLEEVKNNYHSEAFSVNFADSEEAKK.[V]			4.45676e-06	0	1	3	79	A0A0G2JZ73	A0A0G2JZ73 [152-177]	2	3032.43
		FALSE	High	[K].VIDPTR.[-]			0.147831	0.00224961	1	3	17	A0A0G2JZ73	A0A0G2JZ73 [410-415]	0	700.399
		FALSE	High	[K].FDHPFIFMIVESETQSPLFVGK.[V]	1xOxidation [M8]		0.147132	0.00224961	1	3	3	A0A0G2JZ73	A0A0G2JZ73 [388-409]	0	2584.28
		FALSE	High	[K].IVDLMK.[Q]			0.211193	0.00473285	1	3	29	A0A0G2JZ73	A0A0G2JZ73 [191-196]	0	718.417
		FALSE	High	[K].MQHLEQTLTK.[D]	1xOxidation [M1]		0.241439	0.00740816	1	3	1	A0A0G2JZ73	A0A0G2JZ73 [282-291]	0	1244.63
FALSE	High	Master Protein	-9.21192e+17	112	A0A096P6L8	Fibronectin OS=Rattus norvegicus OX=10116 GN=Fn1 PE=1 SV=2	MLRGPGPGRLLLLAVLCLGTSVRCTETGKSKRQAQQIVQPPSPVAVSQSKPGCFDNGKHYQINQQWERTYLGNALVCTCYGGSRGFNCESKPEPEETCFDKYTGNTYKVGDTYERPKDSMIWDCTCIGAGRGRISCTIANRCHEGGQSYKIGDKWRRPHETGGYMLECLCLGNGKGEWTCKPIAEKCFDHAAGTSYVVGETWEKPYQGWMMVDCTCLGEGNGRITCTSRNRCNDQDTRTSYRIGDTWSKKDNRGNLLQCVCTGNGRGEWKCERHVLQSASAGSGSFTDVRTAIYQPQTHPQPAPYGHCVTDSGVVYSVGMQWLKSQGDKQMLCTCLGNGVSCQETAVTQTYGGNSNGEPCVLPFTYNGRTFYSCTTEGRQDGHLWCSTTSNYEQDQKYS…	>tr|A0A096P6L8|A0A096P6L8_RAT Fibronectin OS=Rattus norvegicus OX=10116 GN=Fn1 PE=1 SV=2	0	310.137	0	29.7134	56	957	0	56	1	2477	272.3	5.67		1.7939e+07	1.74493e+07	1.87617e+07	1.91004e+07	2.87741e+07	3.55532e+07	2.7504e+07	2.32267e+07	3.65759e+07	4.21115e+07	6.38679e+07	9.99902e+07	2.23163e+07	3.03668e+07	3.1971e+07	2.45959e+07	3.89232e+07	3.66769e+07	4.87489e+07	3.25966e+07	6.26948e+07	4.41843e+07	7.41716e+07	3.40846e+07	2.79339e+07	4.74484e+07	5.0002e+07	2.39192e+07
	Checked	Protein Group ID	# Proteins	# Unique Peptides	# Peptides	# PSMs	Group Description
	FALSE	112	3	56	56	957	[Master Protein] Fibronectin OS=Rattus norvegicus OX=10116 GN=Fn1 PE=1 SV=2
		Checked	Confidence	Annotated Sequence	Modifications	Modifications in Master Proteins	Qvality PEP	Qvality q-value	# Protein Groups	# Proteins	# PSMs	Master Protein Accessions	Positions in Master Proteins	# Missed Cleavages	Theo. MH+ [Da]
		FALSE	High	[R].QDGHLWCSTTSNYEQDQK.[Y]	1xCarbamidomethyl [C7]		0.00324995	0	1	3	9	A0A096P6L8	A0A096P6L8 [380-397]	0	2196.93
		FALSE	High	[K].YEVSVYALK.[D]			0.0206382	0	1	3	6	A0A096P6L8	A0A096P6L8 [1878-1886]	0	1071.57
		FALSE	High	[K].YSFCTDHAVLVQTR.[G]	1xCarbamidomethyl [C4]		0.000225419	0	1	3	14	A0A096P6L8	A0A096P6L8 [398-411]	0	1696.81
		FALSE	High	[R].HVLQSASAGSGSFTDVR.[T]			1.58675e-05	0	1	3	11	A0A096P6L8	A0A096P6L8 [274-290]	0	1718.85
		FALSE	High	[R].EVVPRPRPGVTEATITGLEPGTEYTIYVIALK.[N]			0.00161511	0	1	3	12	A0A096P6L8	A0A096P6L8 [2036-2067]	0	3469.89
		FALSE	High	[R].TYLGNALVCTCYGGSR.[G]	2xCarbamidomethyl [C9; C11]		3.99189e-05	0	1	3	30	A0A096P6L8	A0A096P6L8 [69-84]	0	1791.82
		FALSE	High	[R].NTFAEVTGLSPGVTYLFK.[V]			0.00305417	0	1	3	8	A0A096P6L8	A0A096P6L8 [958-975]	0	1944.01
		FALSE	High	[R].FLTTTPNSLLVSWQAPR.[A]			2.11014e-05	0	1	3	43	A0A096P6L8	A0A096P6L8 [2001-2017]	0	1931.04
		FALSE	High	[R].VVTPLSPPTNLHLEANPDTGVLTVSWER.[S]			9.69763e-06	0	1	3	15	A0A096P6L8	A0A096P6L8 [1169-1196]	0	3042.59
		FALSE	High	[K].LTCQCLGFGSGHFR.[C]	2xCarbamidomethyl [C3; C5]		3.16559e-06	0	1	3	6	A0A096P6L8	A0A096P6L8 [2321-2334]	0	1639.75
		FALSE	High	[K].CDPHEATCYDDGK.[T]	2xCarbamidomethyl [C1; C8]		0.0301505	0	1	3	2	A0A096P6L8	A0A096P6L8 [2378-2390]	0	1567.58
		FALSE	High	[R].SSPVVIDASTAIDAPSNLR.[F]			0.00197674	0	1	3	3	A0A096P6L8	A0A096P6L8 [1982-2000]	0	1913
		FALSE	High	[R].TAIYQPQTHPQPAPYGHCVTDSGVVYSVGMQWLK.[S]	1xCarbamidomethyl [C18]		0.000470551	0	1	3	3	A0A096P6L8	A0A096P6L8 [291-324]	0	3815.83
		FALSE	High	[R].LSDSGFKLTCQCLGFGSGHFR.[C]	2xCarbamidomethyl [C10; C12]		0.00271123	0	1	3	4	A0A096P6L8	A0A096P6L8 [2314-2334]	1	2374.11
		FALSE	High	[R].IGDQWDKQHDLGHMMR.[C]			0.0748249	0	1	3	2	A0A096P6L8	A0A096P6L8 [480-495]	1	1966.9
		FALSE	High	[R].GNLLQCVCTGNGRGEWK.[C]	2xCarbamidomethyl [C6; C8]		0.000581948	0	1	3	2	A0A096P6L8	A0A096P6L8 [254-270]	1	1948.91
		FALSE	High	[R].WSRPQAPITGYR.[I]			0.0426281	0	1	3	3	A0A096P6L8	A0A096P6L8 [830-841]	0	1431.75
		FALSE	High	[R].LRPRPYLPNVDEEVQIGHVPR.[G]			0.0114171	0	1	3	3	A0A096P6L8	A0A096P6L8 [2161-2181]	0	2484.35
		FALSE	High	[K].HYQINQQWER.[T]			0.0842642	0	1	3	13	A0A096P6L8	A0A096P6L8 [59-68]	0	1401.67
		FALSE	High	[R].GVTYNIIVEALHNQRR.[H]			0.0411403	0	1	3	9	A0A096P6L8	A0A096P6L8 [2255-2270]	1	1883.02
		FALSE	High	[R].TFYQIGDSWEK.[F]			0.00241927	0	1	3	5	A0A096P6L8	A0A096P6L8 [568-578]	0	1373.64
		FALSE	High	[K].YIVNVYQISEEGK.[Q]			0.000390463	0	1	3	4	A0A096P6L8	A0A096P6L8 [785-797]	0	1541.78
		FALSE	High	[R].SIPPYNTEVTETTIVITWTPAPR.[I]			0.0162086	0	1	3	4	A0A096P6L8	A0A096P6L8 [1089-1111]	0	2586.34
		FALSE	High	[R].STTPDITGYR.[I]			0.0328847	0	1	3	17	A0A096P6L8	A0A096P6L8 [1197-1206]	0	1110.54
		FALSE	High	[K].WCGTTQNYDADQK.[F]	1xCarbamidomethyl [C2]		0.0018195	0	1	3	13	A0A096P6L8	A0A096P6L8 [445-457]	0	1586.65
		FALSE	High	[R].IGDTWSK.[K]			0.100557	0	1	3	22	A0A096P6L8	A0A096P6L8 [243-249]	0	806.404
		FALSE	High	[R].YQCYCYGR.[G]	2xCarbamidomethyl [C3; C5]		0.0248231	0	1	3	32	A0A096P6L8	A0A096P6L8 [585-592]	0	1169.45
		FALSE	High	[R].TFYSCTTEGR.[Q]	1xCarbamidomethyl [C5]		0.00331796	0	1	3	31	A0A096P6L8	A0A096P6L8 [370-379]	0	1221.52
		FALSE	High	[K].GEWTCKPIAEK.[C]	1xCarbamidomethyl [C5]		0.00182895	0	1	3	32	A0A096P6L8	A0A096P6L8 [176-186]	0	1318.65
		FALSE	High	[K].IHLYTLNDNAR.[S]			0.0277823	0	1	3	16	A0A096P6L8	A0A096P6L8 [1971-1981]	0	1329.69
		FALSE	High	[R].ITGYIIK.[Y]			0.087223	0	1	3	23	A0A096P6L8	A0A096P6L8 [2020-2026]	0	807.497
		FALSE	High	[R].RPGAAEPSPDGTTGHTYNQYTQR.[Y]			3.67903e-06	0	1	3	25	A0A096P6L8	A0A096P6L8 [2425-2447]	0	2504.15
		FALSE	High	[K].NGLGPTK.[S]			0.0911715	0	1	3	2	A0A096P6L8	A0A096P6L8 [1670-1676]	0	686.383
		FALSE	High	[K].YEKPGSPPR.[E]			0.0263964	0	1	3	27	A0A096P6L8	A0A096P6L8 [2027-2035]	0	1030.53
		FALSE	High	[R].ITCTSR.[N]	1xCarbamidomethyl [C3]		0.0934373	0	1	3	41	A0A096P6L8	A0A096P6L8 [224-229]	0	737.361
		FALSE	High	[R].CNDQDTR.[T]	1xCarbamidomethyl [C1]		0.0314081	0	1	3	18	A0A096P6L8	A0A096P6L8 [232-238]	0	908.353
		FALSE	High	[R].CTCVGNGR.[G]	2xCarbamidomethyl [C1; C3]		0.0143244	0	1	3	28	A0A096P6L8	A0A096P6L8 [496-503]	0	923.382
		FALSE	High	[K].WCHDNGVNYK.[I]	1xCarbamidomethyl [C2]		0.0248231	0	1	3	28	A0A096P6L8	A0A096P6L8 [2340-2349]	0	1292.55
		FALSE	High	[R].LSDSGFK.[L]			0.0551574	0	1	3	21	A0A096P6L8	A0A096P6L8 [2314-2320]	0	753.378
		FALSE	High	[K].LGVRPSQGGEAPR.[E]			0.000549701	0	1	3	32	A0A096P6L8	A0A096P6L8 [1116-1128]	0	1323.71
		FALSE	High	[K].VFAVHQGR.[E]			0.0150816	0	1	3	31	A0A096P6L8	A0A096P6L8 [976-983]	0	913.5
		FALSE	High	[R].GVTYNIIVEALHNQR.[R]			1.74191e-05	0	1	3	14	A0A096P6L8	A0A096P6L8 [2255-2269]	0	1726.92
		FALSE	High	[R].GGNSNGALCHFPFLYNNR.[N]	1xCarbamidomethyl [C9]		0.000203223	0	1	2	31	A0A096P6L8	A0A096P6L8 [412-429]	0	2037.93
		FALSE	High	[K].ATGVFTTLQPLR.[S]			0.0102443	0	1	3	7	A0A096P6L8	A0A096P6L8 [1077-1088]	0	1303.74
		FALSE	High	[K].DLQFVEVTDVK.[V]			0.0051514	0	1	3	24	A0A096P6L8	A0A096P6L8 [911-921]	0	1292.67
		FALSE	High	[R].TKTETITGFQVDAIPANGQTPVQR.[T]			0.00114141	0	1	3	31	A0A096P6L8	A0A096P6L8 [1926-1949]	1	2572.34
		FALSE	High	[R].APITGYIIR.[H]			0.00656893	0	1	3	23	A0A096P6L8	A0A096P6L8 [1473-1481]	0	1003.59
		FALSE	High	[R].VDVLPVNLPGEHGQR.[L]			0.000247461	0	1	3	31	A0A096P6L8	A0A096P6L8 [938-952]	0	1629.87
		FALSE	High	[R].GNLLQCVCTGNGR.[G]	2xCarbamidomethyl [C6; C8]		0.000913437	0	1	3	28	A0A096P6L8	A0A096P6L8 [254-266]	0	1448.67
		FALSE	High	[R].SYTITGLQPGTDYK.[I]			0.0006129	0	1	3	56	A0A096P6L8	A0A096P6L8 [1957-1970]	0	1543.76
		FALSE	High	[R].WLPSTSPVTGYR.[V]			0.0051514	0	1	3	14	A0A096P6L8	A0A096P6L8 [1652-1663]	0	1363.7
		FALSE	High	[R].QGENGQR.[M]			0.102539	0.000403528	1	3	2	A0A096P6L8	A0A096P6L8 [2357-2363]	0	788.365
		FALSE	High	[R].CHEGGQSYK.[I]	1xCarbamidomethyl [C1]		0.147831	0.00224961	1	3	5	A0A096P6L8	A0A096P6L8 [142-150]	0	1065.44
		FALSE	High	[K].VGDTYERPK.[D]			0.188458	0.00260022	1	3	5	A0A096P6L8	A0A096P6L8 [109-117]	0	1064.54
		FALSE	High	[R].VTTAPK.[N]			0.236166	0.00676789	1	3	34	A0A096P6L8	A0A096P6L8 [1664-1669]	0	616.366
		FALSE	High	[K].TGLDSPTGFDSSDVTANSFTVHWVAPR.[A]			0.242504	0.00740816	1	3	2	A0A096P6L8	A0A096P6L8 [1446-1472]	0	2864.35
FALSE	High	Master Protein	6.8399e+18	212	G3V9R9	Afamin OS=Rattus norvegicus OX=10116 GN=Afm PE=1 SV=1	MRHLKLTGFIFFLLSLTESLALPTKPQDVDHFNATQKFINENVAYLTIIASAQYVQEASFEEVEMLVKVMLDYKDRCLADSTLPECSKIANDAIQDMLCDMKGLPQKHNFSHCCRQAGFQRRLCFFYNKKANVGFLPPFPTLDPEEKCQAYKNNSESFLNLYMYEVARRNPFAFAPVLLNVAARFEEAATTCCEQQQKATCFQDKAAPITQYLKALSSYQRNVCGALLKFGPKTLNSINIAVFSKKFPKIGFEDLTSLLEDVSSMYDGCCEGDVVQCIRSQSQVMHHICSKQDSISSKIKACCEKKPPERADCIINANKDDRPEDLSLRTPKFTDSENVCQERDSEQDKFFAEFLYDYSRRHTELSTPELLRITKVYKDLLEDCCNRKNPLSCYRHAED…	>tr|G3V9R9|G3V9R9_RAT Afamin OS=Rattus norvegicus OX=10116 GN=Afm PE=1 SV=1	0	304.112	0	64.4737	45	943	2	45	1	608	69.2	6.21		5.8288e+07	5.61114e+07	5.53146e+07	5.43866e+07	1.2986e+08	1.22577e+08	1.20861e+08	1.17801e+08	1.50348e+08	1.18652e+08	1.13167e+08	1.74048e+08	8.98048e+07	1.16356e+08	1.43897e+08	1.02361e+08	1.13105e+08	1.91821e+08	1.74713e+08	1.67639e+08	2.90483e+08	1.73011e+08	3.23549e+08	1.54152e+08	1.35414e+08	1.895e+08	2.8171e+08	9.63399e+07
	Checked	Protein Group ID	# Proteins	# Unique Peptides	# Peptides	# PSMs	Group Description
	FALSE	212	2	45	45	943	[Master Protein] Afamin OS=Rattus norvegicus OX=10116 GN=Afm PE=1 SV=1
		Checked	Confidence	Annotated Sequence	Modifications	Modifications in Master Proteins	Qvality PEP	Qvality q-value	# Protein Groups	# Proteins	# PSMs	Master Protein Accessions	Positions in Master Proteins	# Missed Cleavages	Theo. MH+ [Da]
		FALSE	High	[R].ADCIINANKDDRPEDLSLR.[T]	1xCarbamidomethyl [C3]		2.31648e-05	0	1	2	22	G3V9R9	G3V9R9 [311-329]	1	2215.08
		FALSE	High	[K].ADTTYALPSVSALVSALR.[A]			0.00016776	0	1	2	34	G3V9R9	G3V9R9 [515-532]	0	1834.99
		FALSE	High	[K].ANVGFLPPFPTLDPEEK.[C]			0.00254787	0	1	2	43	G3V9R9	G3V9R9 [131-147]	0	1870.96
		FALSE	High	[R].DSEQDKFFAEFLYDYSR.[R]			8.04693e-06	0	1	2	44	G3V9R9	G3V9R9 [344-360]	1	2159.96
		FALSE	High	[K].AAPQLPMEELVSLSK.[E]			0.0026012	0	1	2	2	G3V9R9	G3V9R9 [438-452]	0	1612.86
		FALSE	High	[R].RNPFAFAPVLLNVAAR.[F]			9.548e-06	0	1	2	49	G3V9R9	G3V9R9 [169-184]	1	1756
		FALSE	High	[K].IGFEDLTSLLEDVSSMYDGCCEGDVVQCIR.[S]	3xCarbamidomethyl [C20; C21; C28]		0.00144861	0	1	2	1	G3V9R9	G3V9R9 [250-279]	0	3467.51
		FALSE	High	[R].NPFAFAPVLLNVAAR.[F]			7.70991e-05	0	1	2	41	G3V9R9	G3V9R9 [170-184]	0	1599.9
		FALSE	High	[K].VYKDLLEDCCNR.[K]	2xCarbamidomethyl [C9; C10]		0.00250859	0	1	2	3	G3V9R9	G3V9R9 [376-387]	1	1584.71
		FALSE	High	[R].RPCFEHLKADTTYALPSVSALVSALR.[A]	1xCarbamidomethyl [C3]		5.01442e-05	0	1	2	18	G3V9R9	G3V9R9 [507-532]	1	2902.52
		FALSE	High	[K].KPPERADCIINANKDDRPEDLSLR.[T]	1xCarbamidomethyl [C8]		0.00938339	0	1	1	1	G3V9R9	G3V9R9 [306-329]	2	2822.42
		FALSE	High	[R].SLAMVQQECKQFQELGKDALQR.[H]	1xCarbamidomethyl [C9]		0.00811964	0	1	2	1	G3V9R9	G3V9R9 [408-429]	2	2607.3
		FALSE	High	[K].WMPEITDEER.[L]			0.0191079	0	1	2	3	G3V9R9	G3V9R9 [557-566]	0	1305.58
		FALSE	High	[K].ATCFQDK.[A]	1xCarbamidomethyl [C3]		0.10204	0	1	1	23	G3V9R9	G3V9R9 [199-205]	0	869.382
		FALSE	High	[R].ADWCQPLKEDLQNK.[R]	1xCarbamidomethyl [C4]		0.00545303	0	1	2	5	G3V9R9	G3V9R9 [533-546]	1	1744.83
		FALSE	High	[K].QFQELGKDALQR.[H]			0.00172764	0	1	2	9	G3V9R9	G3V9R9 [418-429]	1	1432.75
		FALSE	High	[K].VYKDLLEDCCNRK.[N]	2xCarbamidomethyl [C9; C10]		0.00496818	0	1	2	1	G3V9R9	G3V9R9 [376-388]	2	1712.81
		FALSE	High	[R].KNPLSCYR.[H]	1xCarbamidomethyl [C6]		0.0488716	0	1	2	11	G3V9R9	G3V9R9 [388-395]	1	1037.52
		FALSE	High	[R].DSEQDKFFAEFLYDYSRR.[H]			0.014927	0	1	2	3	G3V9R9	G3V9R9 [344-361]	2	2316.06
		FALSE	High	[K].FTDSENVCQERDSEQDKFFAEFLYDYSR.[R]	1xCarbamidomethyl [C8]		0.000845128	0	1	2	8	G3V9R9	G3V9R9 [333-360]	2	3525.52
		FALSE	High	[R].SLAMVQQECK.[Q]	1xCarbamidomethyl [C9]		0.0038157	0	1	2	30	G3V9R9	G3V9R9 [408-417]	0	1193.57
		FALSE	High	[K].DLLEDCCNR.[K]	2xCarbamidomethyl [C6; C7]		0.0196051	0	1	2	21	G3V9R9	G3V9R9 [379-387]	0	1194.49
		FALSE	High	[R].CLADSTLPECSK.[I]	2xCarbamidomethyl [C1; C10]		0.000310846	0	1	2	31	G3V9R9	G3V9R9 [77-88]	0	1380.61
		FALSE	High	[R].HRFLVNLVK.[W]			0.00640128	0	1	2	16	G3V9R9	G3V9R9 [548-556]	1	1125.69
		FALSE	High	[R].HTELSTPELLR.[I]			0.00321647	0	1	2	68	G3V9R9	G3V9R9 [362-372]	0	1295.7
		FALSE	High	[R].ADWCQPLKEDLQNKR.[H]	1xCarbamidomethyl [C4]		1.67116e-05	0	1	2	39	G3V9R9	G3V9R9 [533-547]	2	1900.93
		FALSE	High	[K].FTAAGEECGNIQKPEACFSPESSK.[T]	2xCarbamidomethyl [C8; C17]		6.11405e-06	0	1	2	22	G3V9R9	G3V9R9 [573-596]	0	2644.17
		FALSE	High	[R].RHTELSTPELLR.[I]			0.000255278	0	1	2	31	G3V9R9	G3V9R9 [361-372]	1	1451.8
		FALSE	High	[K].QDSISSK.[I]			0.0818039	0	1	2	31	G3V9R9	G3V9R9 [292-298]	0	764.378
		FALSE	High	[K].FTDSENVCQER.[D]	1xCarbamidomethyl [C8]		0.000712289	0	1	2	11	G3V9R9	G3V9R9 [333-343]	0	1384.58
		FALSE	High	[R].FEEAATTCCEQQQK.[A]	2xCarbamidomethyl [C8; C9]		0.000171275	0	1	2	47	G3V9R9	G3V9R9 [185-198]	0	1729.72
		FALSE	High	[R].RPCFEHLK.[A]	1xCarbamidomethyl [C3]		0.00938339	0	1	2	36	G3V9R9	G3V9R9 [507-514]	0	1086.55
		FALSE	High	[R].SQSQVMHHICSK.[Q]	1xCarbamidomethyl [C10]		0.00154954	0	1	2	22	G3V9R9	G3V9R9 [280-291]	0	1441.67
		FALSE	High	[R].TINPTVDHCCR.[A]	2xCarbamidomethyl [C9; C10]		0.00100794	0	1	2	91	G3V9R9	G3V9R9 [490-500]	0	1372.61
		FALSE	High	[K].TLNSINIAVFSK.[K]			0.000761926	0	1	2	26	G3V9R9	G3V9R9 [234-245]	0	1306.74
		FALSE	High	[K].AAPITQYLK.[A]			0.0834364	0	1	2	10	G3V9R9	G3V9R9 [206-214]	0	1004.58
		FALSE	High	[K].ALSSYQR.[N]			0.103544	0.000403528	1	2	28	G3V9R9	G3V9R9 [215-221]	0	824.426
		FALSE	High	[K].KANVGFLPPFPTLDPEEK.[C]			0.108709	0.000794481	1	2	2	G3V9R9	G3V9R9 [130-147]	1	1999.05
		FALSE	High	[R].RLCFFYNKK.[A]	1xCarbamidomethyl [C3]		0.131229	0.00194309	1	2	19	G3V9R9	G3V9R9 [122-130]	2	1275.67
		FALSE	High	[K].QFQELGK.[D]			0.16397	0.00224961	1	2	8	G3V9R9	G3V9R9 [418-424]	0	849.446
		FALSE	High	[K].FFAEFLYDYSR.[R]			0.200007	0.00404498	1	2	4	G3V9R9	G3V9R9 [350-360]	0	1457.67
		FALSE	High	[K].TGDVSQDAEK.[Q]			0.208348	0.00437636	1	2	1	G3V9R9	G3V9R9 [597-606]	0	1049.47
		FALSE	High	[R].RLCFFYNK.[K]	1xCarbamidomethyl [C3]		0.241439	0.00740816	1	2	2	G3V9R9	G3V9R9 [122-129]	1	1147.57
		FALSE	High	[R].NVCGALLK.[F]	1xCarbamidomethyl [C3]		0.245724	0.00775118	1	2	1	G3V9R9	G3V9R9 [222-229]	0	874.481
		FALSE	High	[R].LCLFTK.[F]	1xCarbamidomethyl [C2]		0.248978	0.0080832	1	2	24	G3V9R9	G3V9R9 [567-572]	0	781.428
FALSE	High	Master Protein	-9.08801e+18	3	P14480	Fibrinogen beta chain OS=Rattus norvegicus OX=10116 GN=Fgb PE=1 SV=4	MRHLWLLLLSVSLVQTQAATTDSDKVDLSIARGHRPVDRRKEEPPSLRPAPPPISGGGYRARPAKVDAGQKKVERKPPDAGGCVHGDGDMGVLCPTGCELRQTLLNHERPIKNSIAELNSNINSVSETSSVTFQYLTLLKDMWKKKQAQVKDNENVINEYSSILEDQKLYIDETVNDNIPLNLRVLRSILEDLRSKIQKLESDISAQTEYCHTPCTVNCNIPVVSGKECEEIIRKGGETSEMYLIQPDTSSKPYRVYCDMKTENGGWTVIQNRQDGSVDFGRKWDPYKKGFGNIATNEDTKKYCGLPGEYWLGNDKISQLTRIGPTELLIEMEDWKGDKVKAHYGGFTVQTEANKYQVSVNKYKGTAGNALMEGASQLVGENRTMTIHNGMFFSTYDRD…	>sp|P14480|FIBB_RAT Fibrinogen beta chain OS=Rattus norvegicus OX=10116 GN=Fgb PE=1 SV=4	0	300.696	0	67.8497	40	596	39	40	1	479	54.2	7.78		5.61017e+07	5.58406e+07	5.46258e+07	5.03293e+07	9.93612e+07	9.89017e+07	8.48196e+07	8.32598e+07		1.08487e+07	2.5237e+08	1.12085e+09	4.80951e+07	2.50286e+07	4.16488e+06	1.45706e+08	1.62471e+06	8.83575e+08	7.57663e+08	1.50285e+06	3.83878e+08	2.67659e+08	2.72338e+07	1.68564e+08	2.05114e+07		1.18356e+09	1.77629e+08
	Checked	Protein Group ID	# Proteins	# Unique Peptides	# Peptides	# PSMs	Group Description
	FALSE	3	3	40	40	613	[Master Protein] Fibrinogen beta chain OS=Rattus norvegicus OX=10116 GN=Fgb PE=1 SV=4
		Checked	Confidence	Annotated Sequence	Modifications	Modifications in Master Proteins	Qvality PEP	Qvality q-value	# Protein Groups	# Proteins	# PSMs	Master Protein Accessions	Positions in Master Proteins	# Missed Cleavages	Theo. MH+ [Da]
		FALSE	High	[K].EEPPSLRPAPPPISGGGYR.[A]			0.00709863	0	1	1	18	P14480	P14480 [42-60]	0	1977.02
		FALSE	High	[K].AHYGGFTVQTEANK.[Y]			0.0213932	0	1	1	10	P14480	P14480 [342-355]	0	1522.73
		FALSE	High	[R].IGPTELLIEMEDWKGDK.[V]			0.000112556	0	1	1	7	P14480	P14480 [323-339]	1	1973.99
		FALSE	High	[R].IGPTELLIEMEDWKGDKVK.[A]			3.54329e-05	0	1	1	10	P14480	P14480 [323-341]	2	2201.15
		FALSE	High	[R].YYWGGLYSWDMSK.[H]			0.000908716	0	1	1	10	P14480	P14480 [434-446]	0	1655.72
		FALSE	High	[R].IGPTELLIEMEDWK.[G]			0.00050596	0	1	1	14	P14480	P14480 [323-336]	0	1673.85
		FALSE	High	[K].NSIAELNSNINSVSETSSVTFQYLTLLK.[D]			8.60782e-06	0	1	1	10	P14480	P14480 [113-140]	0	3072.57
		FALSE	High	[R].KEEPPSLRPAPPPISGGGYR.[A]			0.0190099	0	1	1	2	P14480	P14480 [41-60]	1	2105.11
		FALSE	High	[K].GFGNIATNEDTKK.[Y]			0.00403926	0	1	1	2	P14480	P14480 [290-302]	1	1394.69
		FALSE	High	[K].KYCGLPGEYWLGNDKISQLTR.[I]	1xCarbamidomethyl [C3]		7.07821e-07	0	1	1	1	P14480	P14480 [302-322]	2	2498.25
		FALSE	High	[R].KPPDAGGCVHGDGDMGVLCPTGCELR.[Q]	3xCarbamidomethyl [C8; C19; C23]		0.00859451	0	1	1	9	P14480	P14480 [76-101]	0	2755.21
		FALSE	High	[R].QTLLNHERPIKNSIAELNSNINSVSETSSVTFQYLTLLK.[D]			2.35278e-05	0	1	1	17	P14480	P14480 [102-140]	1	4402.33
		FALSE	High	[R].QDGSVDFGRK.[W]			0.0391024	0	1	1	13	P14480	P14480 [274-283]	1	1108.54
		FALSE	High	[K].ECEEIIR.[K]	1xCarbamidomethyl [C2]		0.0876537	0	1	1	9	P14480	P14480 [228-234]	0	948.446
		FALSE	High	[K].IQKLESDISAQTEYCHTPCTVNCNIPVVSGKECEEIIR.[K]	4xCarbamidomethyl [C15; C19; C23; C33]		1.94475e-06	0	1	1	7	P14480	P14480 [197-234]	2	4478.11
		FALSE	High	[K].LESDISAQTEYCHTPCTVNCNIPVVSGK.[E]	3xCarbamidomethyl [C12; C16; C20]		0.00296074	0	1	1	14	P14480	P14480 [200-227]	0	3179.44
		FALSE	High	[K].QAQVKDNENVINEYSSILEDQKLYIDETVNDNIPLNLR.[V]			1.80863e-06	0	1	1	6	P14480	P14480 [147-184]	2	4447.23
		FALSE	High	[R].RKEEPPSLRPAPPPISGGGYR.[A]			7.64048e-06	0	1	1	28	P14480	P14480 [40-60]	2	2261.21
		FALSE	High	[K].GFGNIATNEDTK.[K]			0.000777884	0	1	1	36	P14480	P14480 [290-301]	0	1266.6
		FALSE	High	[R].QDGSVDFGR.[K]			0.00828921	0	1	1	21	P14480	P14480 [274-282]	0	980.443
		FALSE	High	[K].TENGGWTVIQNR.[Q]			0.000428641	0	1	1	30	P14480	P14480 [262-273]	0	1374.68
		FALSE	High	[K].QCSKEDGGGWWYNR.[C]	1xCarbamidomethyl [C2]		0.000845128	0	1	1	6	P14480	P14480 [411-424]	1	1742.73
		FALSE	High	[K].AHYGGFTVQTEANKYQVSVNK.[Y]			2.68529e-07	0	1	1	35	P14480	P14480 [342-362]	1	2341.16
		FALSE	High	[R].ARPAKVDAGQK.[K]			0.0726271	0	1	1	6	P14480	P14480 [61-71]	1	1140.65
		FALSE	High	[R].CHAANPNGR.[Y]	1xCarbamidomethyl [C1]		0.011069	0	1	1	22	P14480	P14480 [425-433]	0	996.443
		FALSE	High	[K].KGFGNIATNEDTKK.[Y]			0.00222685	0	1	1	19	P14480	P14480 [289-302]	2	1522.79
		FALSE	High	[R].QTLLNHERPIK.[N]			0.00266944	0	1	1	25	P14480	P14480 [102-112]	0	1348.77
		FALSE	High	[K].KYCGLPGEYWLGNDK.[I]	1xCarbamidomethyl [C3]		0.000251339	0	1	1	31	P14480	P14480 [302-316]	1	1799.84
		FALSE	High	[K].YCGLPGEYWLGNDKISQLTR.[I]	1xCarbamidomethyl [C2]		6.02758e-07	0	1	1	11	P14480	P14480 [303-322]	1	2370.15
		FALSE	High	[K].LYIDETVNDNIPLNLR.[V]			0.00142627	0	1	1	24	P14480	P14480 [169-184]	0	1902
		FALSE	High	[K].YCGLPGEYWLGNDK.[I]	1xCarbamidomethyl [C2]		0.00104517	0	1	1	16	P14480	P14480 [303-316]	0	1671.75
		FALSE	High	[K].IQKLESDISAQTEYCHTPCTVNCNIPVVSGK.[E]	3xCarbamidomethyl [C15; C19; C23]		1.03736e-05	0	1	1	20	P14480	P14480 [197-227]	1	3548.68
		FALSE	High	[K].EDGGGWWYNR.[C]			0.00562492	0	1	1	6	P14480	P14480 [415-424]	0	1239.52
		FALSE	High	[K].DNENVINEYSSILEDQK.[L]			0.000111395	0	1	1	27	P14480	P14480 [152-168]	0	2009.93
		FALSE	High	[R].SILEDLR.[SH]			0.0802016	0	1	3	34	P14480	P14480 [188-194]	0	845.473
		FALSE	High	[R].KWDPYKK.[G]			0.117476	0.000794481	1	1	22	P14480	P14480 [283-289]	2	964.525
		FALSE	High	[R].VYCDMK.[T]	1xCarbamidomethyl [C3]		0.146436	0.00224961	1	1	23	P14480	P14480 [256-261]	0	815.343
		FALSE	High	[K].AHYGGFTVQTEANKYQVSVNKYK.[G]			0.194604	0.00369664	1	1	2	P14480	P14480 [342-364]	2	2632.32
		FALSE	High	[K].YQVSVNK.[Y]			0.225902	0.00607864	1	1	6	P14480	P14480 [356-362]	0	837.446
		FALSE	High	[K].VDAGQK.[K]			0.263475	0.00939091	1	1	4	P14480	P14480 [66-71]	0	617.325
FALSE	High	Master Protein	-6.69923e+18	30	Q5EBC0	Inter alpha-trypsin inhibitor, heavy chain 4 OS=Rattus norvegicus OX=10116 GN=Itih4 PE=1 SV=1	MKSPAPAHMWNIVLVLLSLLAVLPITTTEKNGIDIYSLTVDSRVSSRFAHTVVTSRVVNRADTVQEATFQVELPRKAFITNFSMIIDGVTYPGVVKEKAEAQKQYTAAVGRGESAGLVKTTGRKTEQFEVSVNVAPGSKTTFELIYQELLQRRLGMYELLLKVRPEQLVKHLQMDIYIFEPQGISTLETESTFMTQELANALTTSQNKTKAHIQFKPTLSQQRKSQNEQDTVLDGDFTVRYDVDRSSTGGTIQIENGYFVHHFAPEDLPTMAKNVLFVIDKSGSMAGKKIQQTREALIKILKDLSTQDQFNIIVFSGEANQWEQLLVQATEENLNRAVDYASKIPAQGGTNINKAVLSAVELLDKSNQAELLPSKSVSLIILLTDGEPTVGETNPKIIQ…	>tr|Q5EBC0|Q5EBC0_RAT Inter alpha-trypsin inhibitor, heavy chain 4 OS=Rattus norvegicus OX=10116 GN=Itih4 PE=1 SV=1	0	292.135	0	58.9496	44	812	2	44	1	933	103.7	6.2		2.70695e+07	2.10301e+07	2.03486e+07	1.92508e+07	4.27072e+07	4.48802e+07	4.13707e+07	3.77752e+07	6.83911e+07	6.11528e+07	5.24177e+07	1.2361e+08	2.80711e+07	4.81559e+07	6.94799e+07	5.00573e+07	5.56165e+07	9.95303e+07	8.25884e+07	7.11268e+07	1.85216e+08	7.08164e+07	2.28737e+08	8.53502e+07	1.4206e+08	1.26405e+08	1.2841e+08	6.43389e+07
	Checked	Protein Group ID	# Proteins	# Unique Peptides	# Peptides	# PSMs	Group Description
	FALSE	30	2	44	44	812	[Master Protein] Inter alpha-trypsin inhibitor, heavy chain 4 OS=Rattus norvegicus OX=10116 GN=Itih4 PE=1 SV=1
		Checked	Confidence	Annotated Sequence	Modifications	Modifications in Master Proteins	Qvality PEP	Qvality q-value	# Protein Groups	# Proteins	# PSMs	Master Protein Accessions	Positions in Master Proteins	# Missed Cleavages	Theo. MH+ [Da]
		FALSE	High	[K].LRDQGPDVLLAK.[V]			0.00308596	0	1	2	25	Q5EBC0	Q5EBC0 [497-508]	1	1324.76
		FALSE	High	[K].LALDNGGLAR.[R]			0.00476673	0	1	2	28	Q5EBC0	Q5EBC0 [429-438]	0	999.558
		FALSE	High	[K].TGLLQLSGPDK.[V]			0.000558314	0	1	2	29	Q5EBC0	Q5EBC0 [841-851]	0	1128.63
		FALSE	High	[K].AHIQFKPTLSQQR.[K]			0.000246182	0	1	2	30	Q5EBC0	Q5EBC0 [211-223]	0	1553.85
		FALSE	High	[K].QYTAAVGRGESAGLVK.[T]			0.030773	0	1	1	1	Q5EBC0	Q5EBC0 [104-119]	1	1606.85
		FALSE	High	[R].VLGIDYPATR.[E]			0.00674097	0	1	2	19	Q5EBC0	Q5EBC0 [902-911]	0	1104.6
		FALSE	High	[R].VLDLPSLSSQDPAGPSLAMLPK.[V]			0.00142627	0	1	2	6	Q5EBC0	Q5EBC0 [700-721]	0	2236.19
		FALSE	High	[K].TTFELIYQELLQR.[R]			0.000190969	0	1	2	27	Q5EBC0	Q5EBC0 [140-152]	0	1653.88
		FALSE	High	[K].TTFELIYQELLQRR.[L]			0.000208559	0	1	2	14	Q5EBC0	Q5EBC0 [140-153]	1	1809.99
		FALSE	High	[K].TGLLQLSGPDKVTISLLSLDDPQR.[G]			5.20653e-06	0	1	2	27	Q5EBC0	Q5EBC0 [841-864]	1	2566.41
		FALSE	High	[R].LWALLTIQQQLEQR.[I]			4.33705e-05	0	1	2	57	Q5EBC0	Q5EBC0 [547-560]	0	1739.98
		FALSE	High	[K].SVSLIILLTDGEPTVGETNPK.[I]			0.000335975	0	1	2	25	Q5EBC0	Q5EBC0 [376-396]	0	2183.18
		FALSE	High	[K].TLFSVLPGLK.[M]			0.00938339	0	1	2	29	Q5EBC0	Q5EBC0 [826-835]	0	1074.66
		FALSE	High	[R].LGMYELLLK.[V]			0.00414515	0	1	2	28	Q5EBC0	Q5EBC0 [154-162]	0	1079.62
		FALSE	High	[K].NIGFSWIEVTILKPHLQVHATPER.[L]			1.50273e-07	0	1	2	33	Q5EBC0	Q5EBC0 [786-809]	0	2785.51
		FALSE	High	[K].DLSTQDQFNIIVFSGEANQWEQLLVQATEENLNR.[A]			0.000603446	0	1	2	4	Q5EBC0	Q5EBC0 [303-336]	0	3949.92
		FALSE	High	[K].ILKDLSTQDQFNIIVFSGEANQWEQLLVQATEENLNR.[A]			0.00149435	0	1	2	2	Q5EBC0	Q5EBC0 [300-336]	1	4304.18
		FALSE	High	[R].AVDYASK.[I]			0.0562781	0	1	2	22	Q5EBC0	Q5EBC0 [337-343]	0	753.378
		FALSE	High	[K].GSEMVVAGK.[L]			0.0615981	0	1	2	1	Q5EBC0	Q5EBC0 [488-496]	0	877.445
		FALSE	High	[R].IYEDSDSALQLQDFYQEVANPLLSSVTFEYPSNAVEDVTR.[Y]			0.0419842	0	1	2	1	Q5EBC0	Q5EBC0 [440-479]	0	4553.15
		FALSE	High	[K].LFVDINQGLEVVGKYEK.[N]			0.000107426	0	1	2	9	Q5EBC0	Q5EBC0 [769-785]	1	1951.05
		FALSE	High	[K].SNQAELLPSK.[S]			0.0476521	0	1	2	9	Q5EBC0	Q5EBC0 [366-375]	0	1086.58
		FALSE	High	[R].YNFQHHFK.[G]			0.0622182	0	1	2	9	Q5EBC0	Q5EBC0 [480-487]	0	1120.53
		FALSE	High	[R].FAHTVVTSR.[V]			0.0152377	0	1	2	4	Q5EBC0	Q5EBC0 [48-56]	0	1017.55
		FALSE	High	[K].YNFVTPLTHMVVTKPEDQEQFQVAEKPTEVDGGVWSILSAVQR.[H]			0.00197674	0	1	2	4	Q5EBC0	Q5EBC0 [582-624]	0	4873.45
		FALSE	High	[R].APTIILPLPGSGVDQLCVDILHSEKPMK.[L]	1xCarbamidomethyl [C17]		0.000191961	0	1	2	3	Q5EBC0	Q5EBC0 [741-768]	0	3028.62
		FALSE	High	[R].DQGPDVLLAK.[V]			0.0258613	0	1	2	3	Q5EBC0	Q5EBC0 [499-508]	0	1055.57
		FALSE	High	[R].LGDGLVGSR.[Q]			0.0106763	0	1	2	33	Q5EBC0	Q5EBC0 [651-659]	0	873.479
		FALSE	High	[R].KTEQFEVSVNVAPGSK.[T]			0.000437619	0	1	2	34	Q5EBC0	Q5EBC0 [124-139]	1	1719.89
		FALSE	High	[R].HFKTPTTGSK.[L]			0.00919152	0	1	2	12	Q5EBC0	Q5EBC0 [625-634]	1	1103.58
		FALSE	High	[K].VVEQEGTTPEESPNPDHPR.[A]			0.000962016	0	1	2	32	Q5EBC0	Q5EBC0 [722-740]	0	2117.97
		FALSE	High	[K].IPAQGGTNINK.[A]			0.00824649	0	1	2	30	Q5EBC0	Q5EBC0 [344-354]	0	1112.61
		FALSE	High	[K].QYTAAVGR.[G]			0.0295405	0	1	1	27	Q5EBC0	Q5EBC0 [104-111]	0	865.453
		FALSE	High	[R].SSTGGTIQIENGYFVHHFAPEDLPTMAK.[N]			0.000197001	0	1	2	6	Q5EBC0	Q5EBC0 [246-273]	0	3047.46
		FALSE	High	[K].VTISLLSLDDPQR.[G]			0.000242384	0	1	2	30	Q5EBC0	Q5EBC0 [852-864]	0	1456.8
		FALSE	High	[K].AVLSAVELLDKSNQAELLPSK.[S]			1.20876e-07	0	1	2	30	Q5EBC0	Q5EBC0 [355-375]	1	2225.24
		FALSE	High	[K].AVLSAVELLDK.[S]			0.0026833	0	1	2	30	Q5EBC0	Q5EBC0 [355-365]	0	1157.68
		FALSE	High	[K].LFVDINQGLEVVGK.[Y]			0.000374605	0	1	2	17	Q5EBC0	Q5EBC0 [769-782]	0	1530.85
		FALSE	High	[R].KSQNEQDTVLDGDFTVR.[Y]			8.33323e-05	0	1	2	36	Q5EBC0	Q5EBC0 [224-240]	1	1951.94
		FALSE	High	[K].VRPEQLVK.[H]			0.131859	0.00194309	1	2	6	Q5EBC0	Q5EBC0 [163-170]	0	968.589
		FALSE	High	[K].NVLFVIDK.[S]			0.129977	0.00194309	1	2	3	Q5EBC0	Q5EBC0 [274-281]	0	947.556
		FALSE	High	[R].GESAGLVK.[T]			0.147132	0.00224961	1	2	22	Q5EBC0	Q5EBC0 [112-119]	0	760.42
		FALSE	High	[R].FQTLSR.[L]			0.222894	0.00575778	1	2	8	Q5EBC0	Q5EBC0 [645-650]	0	751.41
		FALSE	High	[K].TPTTGSK.[L]			0.246805	0.0080832	1	2	7	Q5EBC0	Q5EBC0 [628-634]	0	691.362
FALSE	High	Master Protein	-8.60132e+18	10	Q7TQ70	Ac1873 OS=Rattus norvegicus OX=10116 GN=Fga PE=1 SV=1	MLSLRVACLILSLASTVWTADTGTTSEFIEAGGDIRGPRIVERQPSQCKETDWPFCSDEDWNHKCPSGCRMKGLIDEANQDFTNRINKLKNSLFDFQKNNKDSNSLTRNIMEYLRGDFANANNFDNTFGQVSEDLRRRIEILKRKVIEKAQQIQVLQKDVRDQLIDMKRLEVDIDIKIRSCKGSCSRSVSREINLKDYEGQQKQLEQVIAKELLPAKDRQYLPAIKMSPVPDLVPGSFKSQLQEGPPEWKALTEMRQMRMELERPGKDGASRGDLPGDSRGDSATRGPGSKIENPMTPGHGGSGYWRPGSSGSGSDGNWGSGTTGSDDTGTWGAGSSRPSSGSGNLKPSNPDWGEFSEFGGSSSPATRKEYHTGKLVTSKGDKELLIGNEKVTSTGTST…	>tr|Q7TQ70|Q7TQ70_RAT Ac1873 OS=Rattus norvegicus OX=10116 GN=Fga PE=1 SV=1	0	275.863	0	49.6164	45	677	2	45	1	782	86.6	5.74		6.85936e+07	7.31235e+07	7.06045e+07	6.73324e+07	1.17199e+08	1.10993e+08	1.14057e+08	1.10005e+08	829713	1.27865e+06	2.88692e+08	1.10046e+09	5.65155e+07	4.64647e+07	1.86761e+07	1.15599e+08	4.2977e+06	8.22085e+08	5.49844e+08	3.96745e+06	2.86894e+08	2.80051e+08	1.79894e+07	1.56315e+08	2.61773e+07		9.50134e+08	1.78285e+08
	Checked	Protein Group ID	# Proteins	# Unique Peptides	# Peptides	# PSMs	Group Description
	FALSE	10	2	45	45	677	[Master Protein] Ac1873 OS=Rattus norvegicus OX=10116 GN=Fga PE=1 SV=1
		Checked	Confidence	Annotated Sequence	Modifications	Modifications in Master Proteins	Qvality PEP	Qvality q-value	# Protein Groups	# Proteins	# PSMs	Master Protein Accessions	Positions in Master Proteins	# Missed Cleavages	Theo. MH+ [Da]
		FALSE	High	[R].FGSLTSNFK.[E]			0.0546051	0	1	2	3	Q7TQ70	Q7TQ70 [468-476]	0	1000.51
		FALSE	High	[K].MADEAASEAHQEGDTR.[T]			2.32851e-05	0	1	2	15	Q7TQ70	Q7TQ70 [520-535]	0	1717.71
		FALSE	High	[R].GDLPGDSRGDSATRGPGSK.[I]			0.0367867	0	1	2	3	Q7TQ70	Q7TQ70 [273-291]	2	1829.87
		FALSE	High	[R].GDFANANNFDNTFGQVSEDLR.[R]			0.00281132	0	1	2	13	Q7TQ70	Q7TQ70 [116-136]	0	2331.03
		FALSE	High	[R].GFGSLNDKGEGEFWLGNDYLHLLTLR.[G]			3.24445e-05	0	1	2	11	Q7TQ70	Q7TQ70 [611-636]	1	2951.47
		FALSE	High	[R].VELEDWAGK.[E]			0.00977919	0	1	2	7	Q7TQ70	Q7TQ70 [642-650]	0	1046.52
		FALSE	High	[K].LVTSKGDKELLIGNEK.[V]			0.0018576	0	1	2	4	Q7TQ70	Q7TQ70 [376-391]	2	1743.99
		FALSE	High	[K].AQQIQVLQK.[D]			0.0421977	0	1	2	29	Q7TQ70	Q7TQ70 [150-158]	0	1055.62
		FALSE	High	[K].QLEQVIAK.[ED]			0.0405183	0	1	2	39	Q7TQ70	Q7TQ70 [204-211]	0	928.546
		FALSE	High	[K].GDKELLIGNEK.[V]			0.00198701	0	1	2	44	Q7TQ70	Q7TQ70 [381-391]	1	1215.66
		FALSE	High	[R].EINLKDYEGQQK.[Q]			0.000344795	0	1	2	24	Q7TQ70	Q7TQ70 [192-203]	1	1464.73
		FALSE	High	[K].SQLQEGPPEWK.[A]			0.00614187	0	1	2	35	Q7TQ70	Q7TQ70 [240-250]	0	1298.64
		FALSE	High	[K].TVLGNDGHR.[E]			0.00188669	0	1	2	49	Q7TQ70	Q7TQ70 [411-419]	0	968.491
		FALSE	High	[R].IVERQPSQCK.[E]	1xCarbamidomethyl [C9]		0.0129215	0	1	2	2	Q7TQ70	Q7TQ70 [40-49]	1	1244.64
		FALSE	High	[K].VTSTGTSTTR.[R]			0.00369902	0	1	2	28	Q7TQ70	Q7TQ70 [392-401]	0	1010.51
		FALSE	High	[K].VTSTGTSTTRR.[S]			0.0265318	0	1	2	6	Q7TQ70	Q7TQ70 [392-402]	1	1166.61
		FALSE	High	[R].GDSATRGPGSK.[I]			0.00447975	0	1	2	9	Q7TQ70	Q7TQ70 [281-291]	1	1032.51
		FALSE	High	[K].NNKDSNSLTR.[N]			0.00914416	0	1	2	39	Q7TQ70	Q7TQ70 [99-108]	1	1148.57
		FALSE	High	[K].ELLPAKDR.[Q]			0.0262616	0	1	1	35	Q7TQ70	Q7TQ70 [212-219]	1	941.541
		FALSE	High	[R].MELERPGK.[D]			0.0330529	0	1	2	17	Q7TQ70	Q7TQ70 [260-267]	0	959.498
		FALSE	High	[K].DGASRGDLPGDSR.[G]			0.000704945	0	1	2	5	Q7TQ70	Q7TQ70 [268-280]	1	1302.6
		FALSE	High	[R].GDLPGDSR.[G]			0.0612903	0	1	2	21	Q7TQ70	Q7TQ70 [273-280]	0	816.385
		FALSE	High	[R].GDLPGDSRGDSATR.[G]			0.0272195	0	1	2	19	Q7TQ70	Q7TQ70 [273-286]	1	1403.65
		FALSE	High	[K].TVLGNDGHREVVK.[E]			0.00018705	0	1	2	7	Q7TQ70	Q7TQ70 [411-423]	1	1423.77
		FALSE	High	[R].MELERPGKDGASR.[G]			0.00525911	0	1	2	7	Q7TQ70	Q7TQ70 [260-272]	1	1445.72
		FALSE	High	[R].GDFANANNFDNTFGQVSEDLRR.[R]			2.70973e-06	0	1	2	30	Q7TQ70	Q7TQ70 [116-137]	1	2487.13
		FALSE	High	[K].EVVTSDDGSDCGDGMDLGLTHSFSGR.[L]	1xCarbamidomethyl [C11]		1.80863e-06	0	1	2	14	Q7TQ70	Q7TQ70 [424-449]	0	2714.13
		FALSE	High	[K].TSDSDIFTDIENPSSHVPEFSSSSK.[T]			1.74875e-08	0	1	2	28	Q7TQ70	Q7TQ70 [482-506]	0	2713.21
		FALSE	High	[K].MSPVPDLVPGSFK.[S]			0.0107315	0	1	2	2	Q7TQ70	Q7TQ70 [227-239]	0	1373.71
		FALSE	High	[K].NSLFDFQK.[N]			0.0842642	0	1	2	3	Q7TQ70	Q7TQ70 [91-98]	0	998.494
		FALSE	High	[K].ETDWPFCSDEDWNHK.[C]	1xCarbamidomethyl [C7]		0.000648853	0	1	2	10	Q7TQ70	Q7TQ70 [50-64]	0	1965.77
		FALSE	High	[K].GLIDEANQDFTNR.[I]			0.00106155	0	1	2	6	Q7TQ70	Q7TQ70 [73-85]	0	1492.7
		FALSE	High	[K].RLEVDIDIK.[I]			0.0373527	0	1	2	8	Q7TQ70	Q7TQ70 [169-177]	1	1100.63
		FALSE	High	[R].QPSQCKETDWPFCSDEDWNHK.[C]	2xCarbamidomethyl [C5; C13]		0.00432038	0	1	2	1	Q7TQ70	Q7TQ70 [44-64]	1	2694.1
		FALSE	High	[K].ETDWPFCSDEDWNHKCPSGCR.[M]	3xCarbamidomethyl [C7; C16; C20]		8.42006e-05	0	1	2	1	Q7TQ70	Q7TQ70 [50-70]	1	2683.04
		FALSE	High	[R].MHPELGSFYDSR.[F]			0.00691749	0	1	2	3	Q7TQ70	Q7TQ70 [456-467]	0	1438.64
		FALSE	High	[R].FGSLTSNFKEFGSK.[T]			1.45292e-05	0	1	2	21	Q7TQ70	Q7TQ70 [468-481]	1	1548.77
		FALSE	High	[K].ELLIGNEK.[V]			0.107135	0.000794481	1	2	11	Q7TQ70	Q7TQ70 [384-391]	0	915.515
		FALSE	High	[K].DSNSLTR.[N]			0.110305	0.000794481	1	2	23	Q7TQ70	Q7TQ70 [102-108]	0	792.385
		FALSE	High	[R].NIMEYLR.[G]			0.122691	0.00118223	1	2	15	Q7TQ70	Q7TQ70 [109-115]	0	938.476
		FALSE	High	[R].RIEILKR.[K]			0.147831	0.00224961	1	1	6	Q7TQ70	Q7TQ70 [138-144]	2	927.61
		FALSE	High	[R].DQLIDMKR.[L]			0.149945	0.00224961	1	2	1	Q7TQ70	Q7TQ70 [162-169]	1	1018.53
		FALSE	High	[R].QYLPAIK.[M]			0.20647	0.00437636	1	2	11	Q7TQ70	Q7TQ70 [220-226]	0	832.493
		FALSE	High	[R].LDELSR.[M]			0.212148	0.00473285	1	2	9	Q7TQ70	Q7TQ70 [450-455]	0	732.389
		FALSE	High	[K].LVTSKGDK.[E]			0.248978	0.0080832	1	2	3	Q7TQ70	Q7TQ70 [376-383]	1	847.488
FALSE	High	Master Protein	5.85884e+18	198	P02680	Fibrinogen gamma chain OS=Rattus norvegicus OX=10116 GN=Fgg PE=1 SV=3	MNWSLQLRSFILCWALLLLSPTGLAQYTATRDNCCILDERFGSYCPTTCGISDFLNSYQTDVDTDLQTLENILQRAENRTTEAKELIKAIQVYYNPDQPPKPGMIEGATQKSKKMVEEILKYEALLLTHESSIRYLQDIYTSNKQKITNLKQKVAQLEAQCQEPCKDSVRIHDTTGKDCQDIANKGAKESGLYFIRPLKATQQFLVYCEIDGSGNGWTVLQKRLDGSVDFKKNWIQYKEGFGHLSPTGTTEFWLGNEKIHLISMQSTIPYALRIQLKDWSGRTSTADYAMFRVGPESDKYRLTYAYFIGGDAGDAFDGYDFGDDPSDKFFTSHNGMHFSTWDNDNDKFEGNCAEQDGSGWWMNKCHAGHLNGVYYQGGTYSKSSTPNGYDNGIIWATWK…	>sp|P02680|FIBG_RAT Fibrinogen gamma chain OS=Rattus norvegicus OX=10116 GN=Fgg PE=1 SV=3	0	273.253	0	67.6404	27	472	27	27	1	445	50.6	5.96		5.02294e+07	4.83258e+07	4.71078e+07	4.56108e+07	7.21289e+07	8.94253e+07	8.30263e+07	7.91423e+07			1.92431e+08	9.02067e+08	4.79596e+07	1.62109e+07	1.16794e+07	1.08736e+08	2.82887e+06	7.04118e+08	4.99871e+08		1.85751e+08	1.94995e+08	1.79369e+07	1.20572e+08	2.16139e+07		6.43002e+08	1.15847e+08
	Checked	Protein Group ID	# Proteins	# Unique Peptides	# Peptides	# PSMs	Group Description
	FALSE	198	1	27	27	472	[Master Protein] Fibrinogen gamma chain OS=Rattus norvegicus OX=10116 GN=Fgg PE=1 SV=3
		Checked	Confidence	Annotated Sequence	Modifications	Modifications in Master Proteins	Qvality PEP	Qvality q-value	# Protein Groups	# Proteins	# PSMs	Master Protein Accessions	Positions in Master Proteins	# Missed Cleavages	Theo. MH+ [Da]
		FALSE	High	[K].AIQVYYNPDQPPKPGMIEGATQK.[S]			0.00364201	0	1	1	10	P02680	P02680 [89-111]	0	2545.28
		FALSE	High	[K].MVEEILKYEALLLTHESSIR.[Y]			2.55632e-09	0	1	1	32	P02680	P02680 [115-134]	1	2374.27
		FALSE	High	[K].ATQQFLVYCEIDGSGNGWTVLQK.[R]	1xCarbamidomethyl [C9]		0.00015441	0	1	1	7	P02680	P02680 [200-222]	0	2614.26
		FALSE	High	[K].KMVEEILKYEALLLTHESSIR.[Y]			5.41302e-08	0	1	1	4	P02680	P02680 [114-134]	2	2502.36
		FALSE	High	[R].FGSYCPTTCGISDFLNSYQTDVDTDLQTLENILQR.[A]	2xCarbamidomethyl [C5; C9]		2.72381e-06	0	1	1	22	P02680	P02680 [41-75]	0	4071.86
		FALSE	High	[K].YEALLLTHESSIR.[Y]			0.000182265	0	1	1	9	P02680	P02680 [122-134]	0	1531.81
		FALSE	High	[K].QKVAQLEAQCQEPCKDSVR.[I]	2xCarbamidomethyl [C10; C14]		0.0711962	0	1	1	2	P02680	P02680 [152-170]	2	2274.1
		FALSE	High	[R].TTEAKELIK.[A]			0.0062379	0	1	1	4	P02680	P02680 [80-88]	1	1032.59
		FALSE	High	[R].IQLKDWSGR.[T]			0.0585857	0	1	1	1	P02680	P02680 [274-282]	1	1102.6
		FALSE	High	[K].SSTPNGYDNGIIWATWK.[T]			0.00110647	0	1	1	14	P02680	P02680 [383-399]	0	1909.91
		FALSE	High	[R].LDGSVDFK.[K]			0.0315689	0	1	1	16	P02680	P02680 [224-231]	0	880.441
		FALSE	High	[K].VAQLEAQCQEPCKDSVR.[I]	2xCarbamidomethyl [C8; C12]		5.3156e-06	0	1	1	28	P02680	P02680 [154-170]	1	2017.94
		FALSE	High	[R].LDGSVDFKK.[N]			0.00310198	0	1	1	42	P02680	P02680 [224-232]	1	1008.54
		FALSE	High	[K].CHAGHLNGVYYQGGTYSK.[S]	1xCarbamidomethyl [C1]		6.63395e-05	0	1	1	22	P02680	P02680 [365-382]	0	2011.91
		FALSE	High	[R].DNCCILDER.[F]	2xCarbamidomethyl [C3; C4]		0.0276406	0	1	1	23	P02680	P02680 [32-40]	0	1194.49
		FALSE	High	[R].YLQDIYTSNK.[Q]			0.00791252	0	1	1	10	P02680	P02680 [135-144]	0	1244.62
		FALSE	High	[K].DCQDIANK.[G]	1xCarbamidomethyl [C2]		0.0770859	0	1	1	10	P02680	P02680 [178-185]	0	963.42
		FALSE	High	[R].IHDTTGKDCQDIANK.[G]	1xCarbamidomethyl [C9]		3.17787e-05	0	1	1	24	P02680	P02680 [171-185]	1	1715.8
		FALSE	High	[R].IHDTTGKDCQDIANKGAK.[E]	1xCarbamidomethyl [C9]		3.00176e-05	0	1	1	24	P02680	P02680 [171-188]	2	1971.96
		FALSE	High	[R].VGPESDKYR.[L]			0.0144728	0	1	1	29	P02680	P02680 [293-301]	1	1050.52
		FALSE	High	[R].LSIGDGQQHHMGGSK.[Q]			0.000253958	0	1	1	21	P02680	P02680 [418-432]	0	1551.73
		FALSE	High	[K].RLDGSVDFKK.[N]			0.0474118	0	1	1	18	P02680	P02680 [223-232]	2	1164.64
		FALSE	High	[K].ESGLYFIRPLK.[A]			0.000723449	0	1	1	26	P02680	P02680 [189-199]	0	1322.75
		FALSE	High	[K].EGFGHLSPTGTTEFWLGNEK.[I]			4.55012e-06	0	1	1	27	P02680	P02680 [239-258]	0	2207.04
		FALSE	High	[K].IHLISMQSTIPYALR.[I]			0.00132648	0	1	1	21	P02680	P02680 [259-273]	0	1742.96
		FALSE	High	[R].TSTADYAMFR.[V]			0.0033525	0	1	1	18	P02680	P02680 [283-292]	0	1162.52
		FALSE	High	[K].ATQQFLVYCEIDGSGNGWTVLQKR.[L]	1xCarbamidomethyl [C9]		2.93263e-07	0	1	1	8	P02680	P02680 [200-223]	1	2770.36
FALSE	High	Master Protein	6.96193e+18	214	P24090	Alpha-2-HS-glycoprotein OS=Rattus norvegicus OX=10116 GN=Ahsg PE=1 SV=2	MKSLVLLLCFAQLWSCQSAPQGAGLGFRELACDDPETEHVALIAVDYLNKHLLQGFRQILNQIDKVKVWSRRPFGEVYELEIDTLETTCHALDPTPLANCSVRQQAEHAVEGDCDFHILKQDGQFRVLHAQCHSTPDSAEDVRKFCPRCPILIRFNDTNVVHTVKTALAAFNAQNNGTYFKLVEISRAQNVPFPVSTLVEFVIAATDCTGQEVTDPAKCNLLAEKQYGFCKATLIHRLGGEEVSVACKLFQTQPQPANANPAGPAPTVGQAAPVAPPAGPPESVVVGPVAVPLGLPDHRTHHDLRHAFSPVASVESASGEVLHSPKVGQPGDAGAAGPVAPLCPGRVRYFKI	>sp|P24090|FETUA_RAT Alpha-2-HS-glycoprotein OS=Rattus norvegicus OX=10116 GN=Ahsg PE=1 SV=2	0	269.906	0	67.8977	19	814	4	19	1	352	38	6.51		4.07398e+08	4.58671e+08	4.05925e+08	4.27769e+08	6.84198e+08	9.31655e+08	1.07966e+09	9.57745e+08	1.21983e+09	7.10124e+08	1.25404e+09	1.37544e+09	4.3301e+08	1.25994e+09	1.83931e+09	9.53462e+08	1.14626e+09	1.23574e+09	1.60466e+09	1.66193e+09	1.06116e+09	1.523e+09	1.394e+09	1.09692e+09	7.75425e+08	7.69257e+08	1.18491e+09	7.32138e+08
	Checked	Protein Group ID	# Proteins	# Unique Peptides	# Peptides	# PSMs	Group Description
	FALSE	214	3	19	19	814	[Master Protein] Alpha-2-HS-glycoprotein OS=Rattus norvegicus OX=10116 GN=Ahsg PE=1 SV=2
		Checked	Confidence	Annotated Sequence	Modifications	Modifications in Master Proteins	Qvality PEP	Qvality q-value	# Protein Groups	# Proteins	# PSMs	Master Protein Accessions	Positions in Master Proteins	# Missed Cleavages	Theo. MH+ [Da]
		FALSE	High	[R].AQNVPFPVSTLVEFVIAATDCTGQEVTDPAK.[C]	1xCarbamidomethyl [C21]		4.82968e-08	0	1	1	78	P24090	P24090 [188-218]	0	3304.64
		FALSE	High	[R].AQNVPFPVSTLVEFVIAATDCTGQEVTDPAKCNLLAEK.[Q]	2xCarbamidomethyl [C21; C32]		3.46622e-08	0	1	1	55	P24090	P24090 [188-225]	1	4133.06
		FALSE	High	[R].ELACDDPETEHVALIAVDYLNKHLLQGFR.[Q]	1xCarbamidomethyl [C4]		1.05637e-07	0	1	3	24	P24090	P24090 [29-57]	1	3366.68
		FALSE	High	[R].AQNVPFPVSTLVEFVIAATDCTGQEVTDPAKCNLLAEKQYGFCK.[A]	3xCarbamidomethyl [C21; C32; C43]		1.75554e-07	0	1	1	17	P24090	P24090 [188-231]	2	4916.39
		FALSE	High	[K].LFQTQPQPANANPAGPAPTVGQAAPVAPPAGPPESVVVGPVAVPLGLPDHR.[T]			0.0241952	0	1	3	12	P24090	P24090 [249-299]	0	4951.62
		FALSE	High	[R].QILNQIDK.[V]			0.0559959	0	1	3	20	P24090	P24090 [58-65]	0	971.552
		FALSE	High	[K].HLLQGFR.[Q]			0.100557	0	1	3	36	P24090	P24090 [51-57]	0	870.494
		FALSE	High	[K].CNLLAEK.[Q]	1xCarbamidomethyl [C1]		0.0767046	0	1	1	34	P24090	P24090 [219-225]	0	847.434
		FALSE	High	[R].LGGEEVSVACK.[L]	1xCarbamidomethyl [C10]		0.00028463	0	1	3	38	P24090	P24090 [238-248]	0	1148.56
		FALSE	High	[R].QQAEHAVEGDCDFHILK.[Q]	1xCarbamidomethyl [C11]		2.89481e-05	0	1	3	76	P24090	P24090 [104-120]	0	1996.92
		FALSE	High	[K].VGQPGDAGAAGPVAPLCPGR.[V]	1xCarbamidomethyl [C17]		1.34776e-07	0	1	2	45	P24090	P24090 [327-346]	0	1846.92
		FALSE	High	[R].QILNQIDKVK.[V]			0.00763138	0	1	3	60	P24090	P24090 [58-67]	1	1198.72
		FALSE	High	[R].VLHAQCHSTPDSAEDVRK.[F]	1xCarbamidomethyl [C6]		0.00145614	0	1	3	5	P24090	P24090 [127-144]	1	2049.98
		FALSE	High	[R].QQAEHAVEGDCDFHILKQDGQFR.[V]	1xCarbamidomethyl [C11]		3.08864e-07	0	1	3	29	P24090	P24090 [104-126]	1	2728.25
		FALSE	High	[R].HAFSPVASVESASGEVLHSPK.[VN]			2.40531e-10	0	1	3	104	P24090	P24090 [306-326]	0	2136.07
		FALSE	High	[R].ELACDDPETEHVALIAVDYLNK.[H]	1xCarbamidomethyl [C4]		2.23394e-05	0	1	3	61	P24090	P24090 [29-50]	0	2515.2
		FALSE	High	[K].LVEISR.[A]			0.125077	0.00156677	1	3	45	P24090	P24090 [182-187]	0	716.43
		FALSE	High	[R].CPILIR.[F]	1xCarbamidomethyl [C1]		0.167066	0.00224961	1	3	34	P24090	P24090 [149-154]	0	771.455
		FALSE	High	[K].QDGQFR.[V]			0.257822	0.00906558	1	3	41	P24090	P24090 [121-126]	0	750.353
FALSE	High	Master Protein	-5.36107e+18	47	Q6MG90	Complement C4B (Chido blood group) OS=Rattus norvegicus OX=10116 GN=C4b PE=1 SV=1	MRLLWGLAWAFSFFASSLQKPRLLLFSPSVVNLGTPLSVGVQLLDAPAGQEVKGSVYLRNPTSGPCSPKKDFKLSSGNDFVLLRLEVPLEDVRNCGLFDLRRAPHIQLVAYSPWLKNTAPKATETQGVNLLFSSRRGHIFVQTDQPIYNPGQRVRYRVFALDQKMRPSTDTLTVTVENSHGLRVRKKVVFAPTSIFTDDFVIPDISEPGTWKISARFSDGLESNRSTHFEVKKYVLPNFEVKLTPWKPYILTVPSYREEIQLDIQARYVYGKPVQGVAYTRFALMDEQGKKTFLRGLETQTKLVEGQTHISISRDQFQAALGKVNTEIGDLEGLRLYAAVAVIESPGGEMEEAELTSWPFVSSAFSLDLSHTKQHLVPGAPFLLQALVREMSGSEASDV…	>tr|Q6MG90|Q6MG90_RAT Complement C4B (Chido blood group) OS=Rattus norvegicus OX=10116 GN=C4b PE=1 SV=1	0	235.267	0	29.7064	41	699	2	2	1	1737	192	7.05		5.77121e+06	6.3497e+06	5.27364e+06	5.22802e+06	1.14616e+07	1.15995e+07	9.46314e+06	1.0076e+07	1.5776e+07	1.44219e+07		2.2052e+07	8.98895e+06	1.10808e+07	1.07926e+07	1.08463e+07	1.75348e+07			1.87274e+07		1.4487e+07	1.73029e+07	9.23749e+06	7.59829e+06	9.56622e+06	1.16146e+07	7.03491e+06
	Checked	Protein Group ID	# Proteins	# Unique Peptides	# Peptides	# PSMs	Group Description
	FALSE	47	2	2	41	699	[Master Protein] Complement C4B (Chido blood group) OS=Rattus norvegicus OX=10116 GN=C4b PE=1 SV=1
		Checked	Confidence	Annotated Sequence	Modifications	Modifications in Master Proteins	Qvality PEP	Qvality q-value	# Protein Groups	# Proteins	# PSMs	Master Protein Accessions	Positions in Master Proteins	# Missed Cleavages	Theo. MH+ [Da]
		FALSE	High	[K].LLSTLCSADVCQCAEGK.[C]	3xCarbamidomethyl [C6; C11; C13]		0.0025611	0	2	5	18	Q6MG90; A0A0G2JW12	Q6MG90 [1571-1587]; A0A0G2JW12 [1571-1587]	0	1911.86
		FALSE	High	[R].GPGFLSIEPLDLR.[S]			0.00855022	0	2	6	25	Q6MG90; A0A0G2JW12	Q6MG90 [466-478]; A0A0G2JW12 [466-478]	0	1413.77
		FALSE	High	[R].SLEIPGSSDPNVIPDGDFSSFVR.[V]			0.000335975	0	2	6	24	Q6MG90; A0A0G2JW12	Q6MG90 [952-974]; A0A0G2JW12 [952-974]	0	2435.17
		FALSE	High	[R].LLLFSPSVVNLGTPLSVGVQLLDAPAGQEVK.[G]			0.000790071	0	2	6	21	Q6MG90; A0A0G2JW12	Q6MG90 [23-53]; A0A0G2JW12 [23-53]	0	3161.78
		FALSE	High	[R].ECVGFGALQEVAVGLVQPASAVLYDYYSPDHK.[C]	1xCarbamidomethyl [C2]		4.63934e-05	0	2	3	25	Q6MG90; A0A0G2JW12	Q6MG90 [1527-1558]; A0A0G2JW12 [1527-1558]	0	3482.69
		FALSE	High	[R].DSSTWLTAFVLK.[I]			0.00276798	0	2	6	16	Q6MG90; A0A0G2JW12	Q6MG90 [1068-1079]; A0A0G2JW12 [1068-1079]	0	1367.72
		FALSE	High	[R].VQYTVCIWR.[N]	1xCarbamidomethyl [C6]		0.0202186	0	2	4	6	Q6MG90; A0A0G2JW12	Q6MG90 [1459-1467]; A0A0G2JW12 [1459-1467]	0	1224.62
		FALSE	High	[R].YVSHFETDGPHVLLYFDSVPTTR.[E]			5.04048e-05	0	2	4	18	Q6MG90; A0A0G2JW12	Q6MG90 [1504-1526]; A0A0G2JW12 [1504-1526]	0	2680.3
		FALSE	High	[K].QHLVPGAPFLLQALVR.[E]			5.01442e-05	0	2	6	21	Q6MG90; A0A0G2JW12	Q6MG90 [374-389]; A0A0G2JW12 [374-389]	0	1759.04
		FALSE	High	[K].ASAGLLGAHASAITAYALTLTK.[A]			1.49301e-06	0	2	6	22	Q6MG90; A0A0G2JW12	Q6MG90 [1178-1199]; A0A0G2JW12 [1178-1199]	0	2101.17
		FALSE	High	[R].NPTSGPCSPK.[K]	1xCarbamidomethyl [C7]		0.0138884	0	2	6	23	Q6MG90; A0A0G2JW12	Q6MG90 [60-69]; A0A0G2JW12 [60-69]	0	1044.48
		FALSE	High	[K].ASEDLR.[N]			0.0838494	0	2	5	15	Q6MG90; A0A0G2JW12	Q6MG90 [1200-1205]; A0A0G2JW12 [1200-1205]	0	690.342
		FALSE	High	[R].STQDTVVALDALSAYWIASHTTEEK.[A]			5.17281e-05	0	1	1	28	Q6MG90	Q6MG90 [1296-1320]	0	2736.34
		FALSE	High	[K].LQLQTDSEALVALGAVDTALYAVGGR.[S]			2.80263e-08	0	2	6	19	Q6MG90; A0A0G2JW12	Q6MG90 [587-612]; A0A0G2JW12 [587-612]	0	2631.4
		FALSE	High	[R].EAPKAADEQESR.[V]			0.0694453	0	2	4	3	Q6MG90; A0A0G2JW12	Q6MG90 [1447-1458]; A0A0G2JW12 [1447-1458]	1	1330.62
		FALSE	High	[R].SKLLTVWLPDSLTTWEIHGVSLSK.[S]			0.000849518	0	2	6	2	Q6MG90; A0A0G2JW12	Q6MG90 [789-812]; A0A0G2JW12 [789-812]	1	2710.48
		FALSE	High	[K].AATWLTHQGSFQGGFR.[S]			0.0128551	0	1	1	1	Q6MG90	Q6MG90 [1280-1295]	0	1763.86
		FALSE	High	[R].VPQPACR.[E]	1xCarbamidomethyl [C6]		0.101543	0	2	6	5	Q6MG90; A0A0G2JW12	Q6MG90 [721-727]; A0A0G2JW12 [721-727]	0	827.419
		FALSE	High	[K].LTVQAPPSRGPGFLSIEPLDLR.[S]			0.00199733	0	2	6	11	Q6MG90; A0A0G2JW12	Q6MG90 [457-478]; A0A0G2JW12 [457-478]	1	2363.31
		FALSE	High	[K].EGAIHREEIVYNLDPLNNLGR.[S]			0.000295146	0	2	6	7	Q6MG90; A0A0G2JW12	Q6MG90 [931-951]; A0A0G2JW12 [931-951]	1	2422.25
		FALSE	High	[K].YVLPNFEVK.[L]			0.0229862	0	2	6	9	Q6MG90; A0A0G2JW12	Q6MG90 [234-242]; A0A0G2JW12 [234-242]	0	1108.6
		FALSE	High	[K].VSATLLSGSDSK.[V]			0.00523197	0	2	6	5	Q6MG90; A0A0G2JW12	Q6MG90 [403-414]; A0A0G2JW12 [403-414]	0	1164.61
		FALSE	High	[K].LLTVWLPDSLTTWEIHGVSLSK.[S]			0.000103598	0	2	6	9	Q6MG90; A0A0G2JW12	Q6MG90 [791-812]; A0A0G2JW12 [791-812]	0	2495.35
		FALSE	High	[K].LGQYSSPDTK.[R]			0.0272195	0	2	6	7	Q6MG90; A0A0G2JW12	Q6MG90 [689-698]; A0A0G2JW12 [689-698]	0	1095.53
		FALSE	High	[R].EEIVYNLDPLNNLGR.[S]			0.0889576	0	2	6	5	Q6MG90; A0A0G2JW12	Q6MG90 [937-951]; A0A0G2JW12 [937-951]	0	1758.9
		FALSE	High	[K].LVEGQTHISISR.[D]			0.0006129	0	2	6	40	Q6MG90; A0A0G2JW12	Q6MG90 [303-314]; A0A0G2JW12 [303-314]	0	1339.73
		FALSE	High	[R].YVYGKPVQGVAYTR.[F]			0.00173661	0	2	6	33	Q6MG90; A0A0G2JW12	Q6MG90 [268-281]; A0A0G2JW12 [268-281]	0	1600.85
		FALSE	High	[K].SHLLQLNNHQVK.[G]			0.000419847	0	2	6	27	Q6MG90; A0A0G2JW12	Q6MG90 [1336-1347]; A0A0G2JW12 [1336-1347]	0	1430.79
		FALSE	High	[R].EPFLSCCK.[F]	2xCarbamidomethyl [C6; C7]		0.0885209	0	2	6	20	Q6MG90; A0A0G2JW12	Q6MG90 [728-735]; A0A0G2JW12 [728-735]	0	1040.45
		FALSE	High	[K].AADEQESR.[V]			0.00545303	0	2	4	31	Q6MG90; A0A0G2JW12	Q6MG90 [1451-1458]; A0A0G2JW12 [1451-1458]	0	905.396
		FALSE	High	[K].LGQYSSPDTKR.[C]			0.011776	0	2	6	26	Q6MG90; A0A0G2JW12	Q6MG90 [689-699]; A0A0G2JW12 [689-699]	1	1251.63
		FALSE	High	[K].VNTEIGDLEGLR.[L]			0.000468119	0	2	6	28	Q6MG90; A0A0G2JW12	Q6MG90 [324-335]; A0A0G2JW12 [324-335]	0	1315.69
		FALSE	High	[R].LLVSAGSLYPAVAK.[L]			0.000463292	0	2	6	29	Q6MG90; A0A0G2JW12	Q6MG90 [443-456]; A0A0G2JW12 [443-456]	0	1388.81
		FALSE	High	[K].LSSGNDFVLLR.[L]			0.00102373	0	2	6	31	Q6MG90; A0A0G2JW12	Q6MG90 [74-84]; A0A0G2JW12 [74-84]	0	1220.66
		FALSE	High	[K].LTSLSDR.[Y]			0.105582	0.000403528	2	4	14	Q6MG90; A0A0G2JW12	Q6MG90 [1497-1503]; A0A0G2JW12 [1497-1503]	0	791.426
		FALSE	High	[K].FACYYPR.[V]	1xCarbamidomethyl [C3]		0.114114	0.000794481	2	5	3	Q6MG90; A0A0G2JW12	Q6MG90 [1609-1615]; A0A0G2JW12 [1609-1615]	0	976.435
		FALSE	High	[K].ASIGQTR.[N]			0.15942	0.00224961	2	5	5	Q6MG90; A0A0G2JW12	Q6MG90 [1652-1658]; A0A0G2JW12 [1652-1658]	0	732.4
		FALSE	High	[R].SQAGLAR.[A]			0.165511	0.00224961	2	6	23	Q6MG90; A0A0G2JW12	Q6MG90 [747-753]; A0A0G2JW12 [747-753]	0	702.389
		FALSE	High	[R].EFHLHLR.[L]			0.210241	0.00437636	2	6	15	Q6MG90; A0A0G2JW12	Q6MG90 [829-835]; A0A0G2JW12 [829-835]	0	951.516
		FALSE	High	[RK].VEPVDR.[S]			0.228942	0.00607864	2	6	21	Q6MG90; A0A0G2JW12	Q6MG90 [783-788]; A0A0G2JW12 [783-788]	0	714.378
		FALSE	High	[R].TEQWSK.[L]			0.251166	0.00840655	2	6	8	Q6MG90; A0A0G2JW12	Q6MG90 [1026-1031]; A0A0G2JW12 [1026-1031]	0	778.373
FALSE	High	Master Protein	-4.30792e+18	65	P20760	Ig gamma-2A chain C region OS=Rattus norvegicus OX=10116 GN=Igg-2a PE=1 SV=1	AETTAPSVYPLAPGTALKSNSMVTLGCLVKGYFPEPVTVTWNSGALSSGVHTFPAVLQSGLYTLTSSVTVPSSTWSSQAVTCNVAHPASSTKVDKKIVPRECNPCGCTGSEVSSVFIFPPKTKDVLTITLTPKVTCVVVDISQNDPEVRFSWFIDDVEVHTAQTHAPEKQSNSTLRSVSELPIVHRDWLNGKTFKCKVNSGAFPAPIEKSISKPEGTPRGPQVYTMAPPKEEMTQSQVSITCMVKGFYPPDIYTEWKMNGQPQENYKNTPPTMDTDGSYFLYSKLNVKKETWQQGNTFTCSVLHEGLHNHHTEKSLSHSPGK	>sp|P20760|IGG2A_RAT Ig gamma-2A chain C region OS=Rattus norvegicus OX=10116 GN=Igg-2a PE=1 SV=1	0	226.834	0	67.0807	18	808	15	16	1	322	35.2	7.68		3.99894e+08	3.91516e+08	3.3701e+08	3.70257e+08	7.34632e+08	7.10032e+08	6.88717e+08	6.81248e+08	7.37042e+08	7.34139e+08	7.5336e+08	9.95635e+08	4.65623e+08	4.72604e+08	6.49538e+08	7.59853e+08	7.77764e+08	5.28445e+08	7.38808e+08	7.64476e+08	1.70309e+09	7.91328e+08	2.17339e+09	7.95985e+08	5.59686e+08	9.23316e+08	9.33356e+08	6.77433e+08
	Checked	Protein Group ID	# Proteins	# Unique Peptides	# Peptides	# PSMs	Group Description
	FALSE	65	1	16	18	808	[Master Protein] Ig gamma-2A chain C region OS=Rattus norvegicus OX=10116 GN=Igg-2a PE=1 SV=1
		Checked	Confidence	Annotated Sequence	Modifications	Modifications in Master Proteins	Qvality PEP	Qvality q-value	# Protein Groups	# Proteins	# PSMs	Master Protein Accessions	Positions in Master Proteins	# Missed Cleavages	Theo. MH+ [Da]
		FALSE	High	[K].CKVNSGAFPAPIEK.[S]	1xCarbamidomethyl [C1]		2.47794e-05	0	1	1	37	P20760	P20760 [196-209]	1	1517.78
		FALSE	High	[K].ETWQQGNTFTCSVLHEGLHNHHTEK.[S]	1xCarbamidomethyl [C11]		2.1628e-08	0	1	1	66	P20760	P20760 [290-314]	0	2990.36
		FALSE	High	[R].GPQVYTMAPPKEEMTQSQVSITCMVK.[G]	1xCarbamidomethyl [C23]		9.1602e-06	0	1	1	1	P20760	P20760 [220-245]	1	2940.4
		FALSE	High	[K].VNSGAFPAPIEK.[S]			0.000487935	0	1	1	104	P20760	P20760 [198-209]	0	1229.65
		FALSE	High	[K].KETWQQGNTFTCSVLHEGLHNHHTEK.[S]	1xCarbamidomethyl [C12]		2.73093e-08	0	1	1	22	P20760	P20760 [289-314]	1	3118.45
		FALSE	High	[R].SVSELPIVHR.[D]			0.00170099	0	1	1	66	P20760	P20760 [177-186]	0	1136.64
		FALSE	High	[K].SISKPEGTPR.[G]			0.0103507	0	1	1	62	P20760	P20760 [210-219]	0	1071.58
		FALSE	High	[K].MNGQPQENYK.[N]			0.00919152	0	1	1	30	P20760	P20760 [258-267]	0	1208.54
		FALSE	High	[R].SVSELPIVHRDWLNGK.[T]			6.9148e-05	0	1	1	28	P20760	P20760 [177-192]	1	1849.99
		FALSE	High	[R].ECNPCGCTGSEVSSVFIFPPK.[T]	3xCarbamidomethyl [C2; C5; C7]		4.99506e-06	0	1	1	111	P20760	P20760 [101-121]	0	2372.04
		FALSE	High	[R].FSWFIDDVEVHTAQTHAPEK.[Q]			8.75413e-07	0	1	1	46	P20760	P20760 [150-169]	0	2357.12
		FALSE	High	[K].DVLTITLTPK.[V]			0.0151594	0	2	6	47	A0A0G2K477; P20760	A0A0G2K477 [268-277]; P20760 [124-133]	0	1100.66
		FALSE	High	[K].TKDVLTITLTPK.[V]			0.00375691	0	1	1	49	P20760	P20760 [122-133]	1	1329.8
		FALSE	High	[K].NTPPTMDTDGSYFLYSK.[L]			8.37654e-05	0	2	6	12	A0A0G2K477; P20760	A0A0G2K477 [412-428]; P20760 [268-284]	0	1936.86
		FALSE	High	[K].VTCVVVDISQNDPEVR.[F]	1xCarbamidomethyl [C3]		1.74191e-05	0	1	1	62	P20760	P20760 [134-149]	0	1829.91
		FALSE	High	[K].SNSMVTLGCLVK.[G]	1xCarbamidomethyl [C9]		0.00239433	0	1	5	19	P20760	P20760 [19-30]	0	1308.67
		FALSE	High	[K].GFYPPDIYTEWK.[M]			0.00614187	0	1	1	39	P20760	P20760 [246-257]	0	1515.72
		FALSE	High	[K].NTPPTMDTDGSYFLYSK.[L]	1xOxidation [M6]		0.145743	0.00224961	2	6	6	A0A0G2K477; P20760	A0A0G2K477 [412-428]; P20760 [268-284]	0	1952.86
		FALSE	High	[K].LNVKKETWQQGNTFTCSVLHEGLHNHHTEK.[S]	1xCarbamidomethyl [C16]		0.256703	0.00906558	1	1	1	P20760	P20760 [285-314]	2	3572.75
FALSE	High	Master Protein	-9.18312e+18	2	P06866	Haptoglobin OS=Rattus norvegicus OX=10116 GN=Hp PE=1 SV=3	MRALGAVVTLLLWGQLFAVELGNDATDIEDDSCPKPPEIANGYVEHLVRYRCRQFYKLQTEGDGIYTLNSEKQWVNPAAGDKLPKCEAVCGKPKHPVDQVQRIIGGSMDAKGSFPWQAKMISRHGLTTGATLISDQWLLTTAQNLFLNHSENATAKDIAPTLTLYVGKNQLVEIEKVVLHPERSVVDIGLIKLKQKVLVTEKVMPICLPSKDYVAPGRMGYVSGWGRNVNFRFTERLKYVMLPVADQEKCELHYEKSTVPEKKGAVSPVGVQPILNKHTFCAGLTKYEEDTCYGDAGSAFAVHDTEEDTWYAAGILSFDKSCAVAEYGVYVRATDLKDWVQETMAKN	>sp|P06866|HPT_RAT Haptoglobin OS=Rattus norvegicus OX=10116 GN=Hp PE=1 SV=3	0	223.295	0	67.4352	32	830	0	32	1	347	38.5	6.54		1.87244e+08	1.74889e+08	1.77853e+08	1.78407e+08	5.17608e+08	5.01939e+08	5.16263e+08	4.78524e+08	8.46687e+08	3.93369e+08	7.36832e+08	1.2197e+09	2.95544e+08	5.66281e+08	8.97553e+08	6.00705e+08	7.54408e+08	6.23078e+08	8.00482e+08	7.93261e+08	8.59912e+08	5.9096e+08	6.70894e+08	4.44468e+08	525319699	7.26012e+08	6.01386e+08	4.46598e+08
	Checked	Protein Group ID	# Proteins	# Unique Peptides	# Peptides	# PSMs	Group Description
	FALSE	2	2	32	32	830	[Master Protein] Haptoglobin OS=Rattus norvegicus OX=10116 GN=Hp PE=1 SV=3
		Checked	Confidence	Annotated Sequence	Modifications	Modifications in Master Proteins	Qvality PEP	Qvality q-value	# Protein Groups	# Proteins	# PSMs	Master Protein Accessions	Positions in Master Proteins	# Missed Cleavages	Theo. MH+ [Da]
		FALSE	High	[K].YEEDTCYGDAGSAFAVHDTEEDTWYAAGILSFDK.[S]	1xCarbamidomethyl [C6]		0.000169508	0	1	2	50	P06866	P06866 [287-320]	0	3833.61
		FALSE	High	[K].HTFCAGLTKYEEDTCYGDAGSAFAVHDTEEDTWYAAGILSFDK.[S]	2xCarbamidomethyl [C4; C15]		7.44502e-06	0	1	2	27	P06866	P06866 [278-320]	1	4849.1
		FALSE	High	[K].DIAPTLTLYVGKNQLVEIEKVVLHPER.[S]			0.000334238	0	1	2	2	P06866	P06866 [157-183]	2	3074.72
		FALSE	High	[R].LKYVMLPVADQEK.[C]			0.0986099	0	1	2	1	P06866	P06866 [237-249]	1	1533.83
		FALSE	High	[K].NQLVEIEKVVLHPER.[S]			2.64041e-06	0	1	2	13	P06866	P06866 [169-183]	1	1803.01
		FALSE	High	[K].NQLVEIEK.[V]			0.0976498	0	1	2	41	P06866	P06866 [169-176]	0	972.536
		FALSE	High	[K].KGAVSPVGVQPILNK.[H]			0.00297611	0	1	2	17	P06866	P06866 [263-277]	1	1506.9
		FALSE	High	[K].LQTEGDGIYTLNSEK.[Q]			0.000203223	0	1	2	40	P06866	P06866 [58-72]	0	1667.81
		FALSE	High	[K].QWVNPAAGDKLPK.[C]			0.000987266	0	1	2	40	P06866	P06866 [73-85]	1	1423.77
		FALSE	High	[R].IIGGSMDAK.[G]			0.0151594	0	1	2	12	P06866	P06866 [103-111]	0	891.46
		FALSE	High	[K].QKVLVTEK.[V]			0.0680742	0	1	2	40	P06866	P06866 [195-202]	1	944.578
		FALSE	High	[K].HPVDQVQR.[I]			0.0153954	0	1	2	40	P06866	P06866 [95-102]	0	978.512
		FALSE	High	[K].CEAVCGKPK.[H]	2xCarbamidomethyl [C1; C5]		0.00604732	0	1	2	44	P06866	P06866 [86-94]	0	1048.49
		FALSE	High	[K].HTFCAGLTK.[Y]	1xCarbamidomethyl [C4]		0.00305417	0	1	2	24	P06866	P06866 [278-286]	0	1034.51
		FALSE	High	[K].DIAPTLTLYVGK.[N]			0.0020077	0	1	2	24	P06866	P06866 [157-168]	0	1290.73
		FALSE	High	[R].ATDLKDWVQETMAK.[N]			0.000219653	0	1	2	22	P06866	P06866 [333-346]	1	1635.8
		FALSE	High	[R].SVVDIGLIK.[L]			0.0466978	0	1	2	37	P06866	P06866 [184-192]	0	943.582
		FALSE	High	[K].LQTEGDGIYTLNSEKQWVNPAAGDKLPK.[C]			1.61161e-05	0	1	2	25	P06866	P06866 [58-85]	2	3072.56
		FALSE	High	[R].ATDLKDWVQETMAKN.[-]			0.00109507	0	1	2	25	P06866	P06866 [333-347]	2	1749.85
		FALSE	High	[K].VMPICLPSK.[D]	1xCarbamidomethyl [C5]		0.0925247	0	1	2	23	P06866	P06866 [203-211]	0	1044.56
		FALSE	High	[K].YVMLPVADQEK.[C]			0.00395649	0	1	2	20	P06866	P06866 [239-249]	0	1292.66
		FALSE	High	[K].GAVSPVGVQPILNK.[H]			8.20466e-05	0	1	2	23	P06866	P06866 [264-277]	0	1378.81
		FALSE	High	[K].YVMLPVADQEKCELHYEK.[S]	1xCarbamidomethyl [C12]		0.000215146	0	1	2	11	P06866	P06866 [239-256]	1	2252.07
		FALSE	High	[R].MGYVSGWGR.[N]			0.00611019	0	1	2	33	P06866	P06866 [219-227]	0	1012.47
		FALSE	High	[K].VMPICLPSKDYVAPGR.[M]	1xCarbamidomethyl [C5]		3.59882e-05	0	1	2	33	P06866	P06866 [203-218]	1	1802.93
		FALSE	High	[K].SCAVAEYGVYVR.[A]	1xCarbamidomethyl [C2]		0.000746296	0	1	2	64	P06866	P06866 [321-332]	0	1373.65
		FALSE	High	[K].VVLHPER.[S]			0.129977	0.00194309	1	2	6	P06866	P06866 [177-183]	0	849.494
		FALSE	High	[K].DYVAPGR.[M]			0.133128	0.00194309	1	2	14	P06866	P06866 [212-218]	0	777.389
		FALSE	High	[K].QWVNPAAGDK.[L]			0.177483	0.00260022	1	2	5	P06866	P06866 [73-82]	0	1085.54
		FALSE	High	[K].VLVTEK.[V]			0.209293	0.00437636	1	2	36	P06866	P06866 [197-202]	0	688.424
		FALSE	High	[K].STVPEKK.[G]			0.226911	0.00607864	1	2	14	P06866	P06866 [257-263]	1	788.451
		FALSE	High	[K].STVPEK.[K]			0.244647	0.00775118	1	2	24	P06866	P06866 [257-262]	0	660.356
FALSE	High	Master Protein	-8.85587e+18	8	D3ZBS2	Inter-alpha-trypsin inhibitor heavy chain H3 OS=Rattus norvegicus OX=10116 GN=Itih3 PE=1 SV=3	MVTLWWPCLVLALLSGLETSGFPRSPLRLLGKRSLPEGVVDGIEIYSTKISCKVTSRFAHNVVTTRAVNRADKAKEVSFDVELPKTAFITNFTLTIDGVTYPGSVKEKEVAQKQYEKAVSQGKTAGLVKASGRKLEKFTVSVNVAAGSKVIFELTYEELLKRNKGKYEMYLKVQPKQLVRHFEIDAHIFEPQGISMLDADASFITNDLLGSALTKSFSGKKGHVSFKPSLDQQRSCPTCTDSLLNGDFTIVYDVNRESPGNVQIVNGYFVHFFAPQGLPVVPKNIAFVIDVSGSMSGRKIQQTREALLKILDDMKEEDYLNFILFSTGVTTWKDHLVKATPANLEEARAFVKNIRDRSMTNINDGLLRGIEMLNKAREDHLVPERSTSILVMLTDGDAN…	>tr|D3ZBS2|D3ZBS2_RAT Inter-alpha-trypsin inhibitor heavy chain H3 OS=Rattus norvegicus OX=10116 GN=Itih3 PE=1 SV=3	0	221.751	0	34.7238	26	552	0	26	1	887	99	6.32		2.28667e+07	2.44167e+07	2.30884e+07	2.29082e+07	5.08662e+07	5.19936e+07	4.83545e+07	4.62694e+07	1.16324e+08	6.62906e+07	5.80404e+07	1.55396e+08	3.65409e+07	4.52687e+07	8.4032e+07	6.88669e+07	4.51115e+07	1.05382e+08	1.02062e+08	7.79571e+07	1.53165e+08	1.241e+08	1.8756e+08	1.14084e+08	6.75472e+07	1.69833e+08	2.32178e+08	5.69694e+07
	Checked	Protein Group ID	# Proteins	# Unique Peptides	# Peptides	# PSMs	Group Description
	FALSE	8	2	26	26	552	[Master Protein] Inter-alpha-trypsin inhibitor heavy chain H3 OS=Rattus norvegicus OX=10116 GN=Itih3 PE=1 SV=3
		Checked	Confidence	Annotated Sequence	Modifications	Modifications in Master Proteins	Qvality PEP	Qvality q-value	# Protein Groups	# Proteins	# PSMs	Master Protein Accessions	Positions in Master Proteins	# Missed Cleavages	Theo. MH+ [Da]
		FALSE	High	[K].VIFELTYEELLK.[R]			0.00811964	0	1	2	7	D3ZBS2	D3ZBS2 [150-161]	0	1496.82
		FALSE	High	[R].LWAYLTIEQLLEK.[R]			0.000237411	0	1	2	25	D3ZBS2	D3ZBS2 [557-569]	0	1619.9
		FALSE	High	[R].STSILVMLTDGDANTGESRPEK.[I]			1.29973e-07	0	1	2	8	D3ZBS2	D3ZBS2 [386-407]	0	2321.13
		FALSE	High	[R].SCPTCTDSLLNGDFTIVYDVNR.[E]	2xCarbamidomethyl [C2; C5]		0.000426425	0	1	2	29	D3ZBS2	D3ZBS2 [235-256]	0	2547.15
		FALSE	High	[K].VIFELTYEELLKR.[N]			9.88768e-05	0	1	2	35	D3ZBS2	D3ZBS2 [150-162]	1	1652.93
		FALSE	High	[R].LWAYLTIEQLLEKR.[K]			2.32851e-05	0	1	2	25	D3ZBS2	D3ZBS2 [557-570]	1	1776.01
		FALSE	High	[R].ESPGNVQIVNGYFVHFFAPQGLPVVPK.[N]			0.000815022	0	1	2	34	D3ZBS2	D3ZBS2 [257-283]	0	2940.54
		FALSE	High	[R].HFEIDAHIFEPQGISMLDADASFITNDLLGSALTK.[S]			1.02269e-06	0	1	2	3	D3ZBS2	D3ZBS2 [181-215]	0	3816.88
		FALSE	High	[K].FPLYNLGFGNNLNYNFLESLALENHGFAR.[R]			2.11023e-09	0	1	2	37	D3ZBS2	D3ZBS2 [420-448]	0	3344.65
		FALSE	High	[K].GHVSFKPSLDQQR.[S]			0.00319986	0	1	2	9	D3ZBS2	D3ZBS2 [222-234]	0	1498.78
		FALSE	High	[K].FTVSVNVAAGSK.[V]			0.00222685	0	1	2	3	D3ZBS2	D3ZBS2 [138-149]	0	1179.64
		FALSE	High	[R].STSILVMLTDGDANTGESRPEKIQENVR.[N]			9.01886e-06	0	1	2	4	D3ZBS2	D3ZBS2 [386-413]	1	3060.53
		FALSE	High	[R].LVDRNVDNFKADVK.[G]			0.000433107	0	1	2	7	D3ZBS2	D3ZBS2 [507-520]	2	1632.87
		FALSE	High	[K].AKEVSFDVELPK.[T]			0.0867944	0	1	2	5	D3ZBS2	D3ZBS2 [74-85]	1	1361.73
		FALSE	High	[K].EVSFDVELPK.[T]			0.0315689	0	1	2	5	D3ZBS2	D3ZBS2 [76-85]	0	1162.6
		FALSE	High	[K].ATPANLEEAR.[A]			0.0249506	0	1	2	20	D3ZBS2	D3ZBS2 [339-348]	0	1071.54
		FALSE	High	[R].NVDNFKADVK.[G]			0.0118369	0	1	2	53	D3ZBS2	D3ZBS2 [511-520]	1	1149.59
		FALSE	High	[K].KGHVSFKPSLDQQR.[S]			1.4305e-05	0	1	2	52	D3ZBS2	D3ZBS2 [221-234]	1	1626.87
		FALSE	High	[R].FAHNVVTTR.[A]			0.0158784	0	1	2	30	D3ZBS2	D3ZBS2 [58-66]	0	1044.56
		FALSE	High	[K].AREDHLVPER.[S]			0.0830254	0	1	2	42	D3ZBS2	D3ZBS2 [376-385]	1	1221.63
		FALSE	High	[R].SLPEGVVDGIEIYSTK.[I]			0.000148138	0	1	2	39	D3ZBS2	D3ZBS2 [34-49]	0	1706.88
		FALSE	High	[K].EQGYIFGDYIER.[L]			0.000853932	0	1	2	36	D3ZBS2	D3ZBS2 [545-556]	0	1489.7
		FALSE	High	[R].NSYPHFYDGSEIVVAGR.[L]			6.11405e-06	0	1	2	10	D3ZBS2	D3ZBS2 [490-506]	0	1910.9
		FALSE	High	[K].IQENVR.[N]			0.162441	0.00224961	1	2	29	D3ZBS2	D3ZBS2 [408-413]	0	758.416
		FALSE	High	[R].AVNRADK.[A]			0.204606	0.00437636	1	2	1	D3ZBS2	D3ZBS2 [67-73]	1	773.426
		FALSE	High	[K].EKEVAQK.[Q]			0.217955	0.00540949	1	2	4	D3ZBS2	D3ZBS2 [107-113]	1	831.457
FALSE	High	Master Protein	1.0833e+18	132	G3V9J1	Uncharacterized protein OS=Rattus norvegicus OX=10116 PE=1 SV=3	PLAYIEDPKINRIMQWQDIKTENGLKQLSFSLSAEPIQGPYKIVILKQSGVKEEHSFTVMEFVLPRFGVDVKVPNAISVYDEIISVTACATYTYGKPVPGRVKISLCHGNPSFRSQTKSACKEEDSELDNNGCSTQEVNITEFRLKENYLKVRQAFHVNATVTEEGTGSEFSGSGRIEVKRTRNKFLFLKADSHFRHGIPFFVKVRLVNIKGDPIPNQQVFIKAQGAGFTNATTTDQHGLAKFSIDTSGISRYILNIKVYHKEENSCIHSSCTAERHAEAHHTAYAVYSLSKSYIYLDTEAGVLPCNQSHTVQAHFILKGQVLGVLPQIVFHYLVMAQGSILQTGNHTHQVEPGESPVQGNFALEIPVEFSMVPMAKMLIYTILPDGEVIADSVKFQVE…	>tr|G3V9J1|G3V9J1_RAT Uncharacterized protein OS=Rattus norvegicus OX=10116 PE=1 SV=3	0	216.418	0	44.0367	32	727	10	10	1	872	97.3	7.97		5.01577e+06	5.17761e+06	5.09513e+06	4.91475e+06	9.45211e+06	7.92965e+06	5.76505e+06	7.29514e+06	1.11703e+07	5.42892e+06	6.54965e+06	1.18236e+07	7.47479e+06	4.50307e+06	5.18265e+06	7.23665e+06	5.47695e+06	7.54065e+06	8.62748e+06	7.20828e+06	7.95593e+06	8.58628e+06	3.21e+07	8.76981e+06	1.3596e+07	6438894	2.04605e+07	4.48791e+06
	Checked	Protein Group ID	# Proteins	# Unique Peptides	# Peptides	# PSMs	Group Description
	FALSE	132	4	10	32	727	[Master Protein] Uncharacterized protein OS=Rattus norvegicus OX=10116 PE=1 SV=3
		Checked	Confidence	Annotated Sequence	Modifications	Modifications in Master Proteins	Qvality PEP	Qvality q-value	# Protein Groups	# Proteins	# PSMs	Master Protein Accessions	Positions in Master Proteins	# Missed Cleavages	Theo. MH+ [Da]
		FALSE	High	[R].IMQWQDIK.[T]			0.0314081	0	2	2	25	Q03626; G3V9J1	Q03626 [175-182]; G3V9J1 [13-20]	0	1061.54
		FALSE	High	[K].FSIDTSGISR.[Y]			0.0603757	0	1	1	5	G3V9J1	G3V9J1 [243-252]	0	1082.55
		FALSE	High	[R].HAEAHHTAYAVYSLSK.[S]			1.02269e-06	0	4	6	41	G3V9J1; Q6IE52; M0R5V7; P14046	G3V9J1 [277-292]; Q6IE52 [433-448]; M0R5V7 [348-363]; P14046 [439-454]	0	1784.87
		FALSE	High	[K].EEHSFTVMEFVLPR.[F]			0.00863903	0	5	10	9	Q03626; G3V9J1; Q6IE52; M0R5V7; P14046	Q03626 [215-228]; G3V9J1 [53-66]; Q6IE52 [209-222]; M0R5V7 [124-137]; P14046 [215-228]	0	1720.84
		FALSE	High	[K].MLIYTILPDGEVIADSVK.[F]			2.02443e-05	0	4	6	54	G3V9J1; Q6IE52; M0R5V7; P14046	G3V9J1 [378-395]; Q6IE52 [533-550]; M0R5V7 [448-465]; P14046 [540-557]	0	1977.06
		FALSE	High	[R].TEVTTNNVLLYLDQVTNQTLSFSFIIQQDIPVKNLQPAIVK.[V]			1.3724e-05	0	5	10	6	Q03626; G3V9J1; Q6IE52; M0R5V7; P14046	Q03626 [1421-1461]; G3V9J1 [806-846]; Q6IE52 [1382-1422]; M0R5V7 [1299-1339]; P14046 [1411-1451]	1	4645.51
		FALSE	High	[R].TEVTTNNVLLYLDQVTNQTLSFSFIIQQDIPVK.[N]			0.000259278	0	5	10	3	Q03626; G3V9J1; Q6IE52; M0R5V7; P14046	Q03626 [1421-1453]; G3V9J1 [806-838]; Q6IE52 [1382-1414]; M0R5V7 [1299-1331]; P14046 [1411-1443]	0	3781.99
		FALSE	High	[K].ISLCHGNPSFR.[S]	1xCarbamidomethyl [C4]		0.00219252	0	1	1	13	G3V9J1	G3V9J1 [104-114]	0	1287.63
		FALSE	High	[R].LVNIKGDPIPNQQVFIK.[A]			0.0120215	0	1	1	4	G3V9J1	G3V9J1 [207-223]	1	1923.11
		FALSE	High	[K].DPPPKDPVIETIR.[N]			0.0830254	0	3	8	5	Q03626; G3V9J1; P14046	Q03626 [733-745]; G3V9J1 [559-571]; P14046 [723-735]	1	1476.81
		FALSE	High	[K].VPNAISVYDEIISVTACATYTYGKPVPGR.[V]	1xCarbamidomethyl [C17]		0.00265565	0	1	1	4	G3V9J1	G3V9J1 [73-101]	0	3141.59
		FALSE	High	[K].MLIYTILPDGEVIADSVKFQVEK.[C]			1.4417e-07	0	4	6	25	G3V9J1; Q6IE52; M0R5V7; P14046	G3V9J1 [378-400]; Q6IE52 [533-555]; M0R5V7 [448-470]; P14046 [540-562]	1	2608.39
		FALSE	High	[R].SHYPFEDEDGCVIYRPR.[V]	1xCarbamidomethyl [C11]		0.0106213	0	1	1	6	G3V9J1	G3V9J1 [471-487]	0	2139.96
		FALSE	High	[K].QLSFSLSAEPIQGPYKIVILK.[Q]			3.36432e-05	0	3	8	10	Q03626; G3V9J1; P14046	Q03626 [189-209]; G3V9J1 [27-47]; P14046 [189-209]	1	2331.33
		FALSE	High	[K].VQTVPLTCNNPK.[G]	1xCarbamidomethyl [C8]		0.00315054	0	3	8	96	Q03626; G3V9J1; P14046	Q03626 [1358-1369]; G3V9J1 [743-754]; P14046 [1348-1359]	0	1370.71
		FALSE	High	[K].YGAATFSK.[S]			0.039502	0	5	10	46	Q03626; G3V9J1; Q6IE52; M0R5V7; P14046	Q03626 [1277-1284]; G3V9J1 [662-669]; Q6IE52 [1238-1245]; M0R5V7 [1155-1162]; P14046 [1267-1274]	0	844.42
		FALSE	High	[R].VTASPQSLCGLR.[A]	1xCarbamidomethyl [C9]		0.000275915	0	5	10	45	Q03626; G3V9J1; Q6IE52; M0R5V7; P14046	Q03626 [587-598]; G3V9J1 [425-436]; Q6IE52 [580-591]; M0R5V7 [495-506]; P14046 [587-598]	0	1288.67
		FALSE	High	[K].VYHKEENSCIHSSCTAER.[H]	2xCarbamidomethyl [C9; C14]		0.0103507	0	1	1	13	G3V9J1	G3V9J1 [259-276]	1	2206.96
		FALSE	High	[K].FQVDNSNR.[L]			0.0301505	0	2	5	9	Q03626; G3V9J1	Q03626 [1303-1310]; G3V9J1 [688-695]	0	979.459
		FALSE	High	[K].QSGVKEEHSFTVMEFVLPR.[F]			4.5915e-05	0	5	10	34	Q03626; G3V9J1; Q6IE52; M0R5V7; P14046	Q03626 [210-228]; G3V9J1 [48-66]; Q6IE52 [204-222]; M0R5V7 [119-137]; P14046 [210-228]	1	2220.11
		FALSE	High	[K].MLSGFIPLKPTVK.[K]			0.000327381	0	5	10	58	Q03626; G3V9J1; Q6IE52; M0R5V7; P14046	Q03626 [1398-1410]; G3V9J1 [783-795]; Q6IE52 [1359-1371]; M0R5V7 [1276-1288]; P14046 [1388-1400]	0	1430.84
		FALSE	High	[K].QLSFSLSAEPIQGPYK.[I]			4.20425e-05	0	5	10	51	Q03626; G3V9J1; Q6IE52; M0R5V7; P14046	Q03626 [189-204]; G3V9J1 [27-42]; Q6IE52 [183-198]; M0R5V7 [98-113]; P14046 [189-204]	0	1764.92
		FALSE	High	[R].HGIPFFVK.[VI]			0.0127232	0	5	10	46	Q03626; G3V9J1; Q6IE52; M0R5V7; P14046	Q03626 [359-366]; G3V9J1 [197-204]; Q6IE52 [353-360]; M0R5V7 [268-275]; P14046 [359-366]	0	944.535
		FALSE	High	[R].AVDQSVLLLKPEAELSPSLIYDLPGMQESK.[F]			0.107657	0.000794481	1	1	1	G3V9J1	G3V9J1 [437-466]	0	3270.72
		FALSE	High	[K].TENGLK.[QN]			0.172607	0.00224961	5	13	23	Q03626; G3V9J1; Q6IE52; M0R5V7; P14046	Q03626 [183-188]; G3V9J1 [21-26]; Q6IE52 [177-182]; M0R5V7 [92-97]; P14046 [183-188]	0	661.352
		FALSE	High	[K].QQPAFALK.[V]			0.163204	0.00224961	5	10	24	Q03626; G3V9J1; Q6IE52; M0R5V7; P14046	Q03626 [1350-1357]; G3V9J1 [735-742]; Q6IE52 [1311-1318]; M0R5V7 [1228-1235]; P14046 [1340-1347]	0	902.509
		FALSE	High	[K].NLQPAIVK.[V]			0.15942	0.00224961	5	10	13	Q03626; G3V9J1; Q6IE52; M0R5V7; P14046	Q03626 [1454-1461]; G3V9J1 [839-846]; Q6IE52 [1415-1422]; M0R5V7 [1332-1339]; P14046 [1444-1451]	0	882.541
		FALSE	High	[R].LKENYLK.[V]			0.192831	0.00369664	1	1	7	G3V9J1	G3V9J1 [145-151]	1	907.525
		FALSE	High	[R].GEAFTLK.[AD]			0.207407	0.00437636	4	7	10	G3V9J1; Q6IE52; M0R5V7; P14046	G3V9J1 [644-650]; Q6IE52 [782-788]; M0R5V7 [698-704]; P14046 [808-814]	0	765.414
		FALSE	High	[R].NKFLFLK.[A]			0.216005	0.00540949	5	10	9	Q03626; G3V9J1; Q6IE52; M0R5V7; P14046	Q03626 [346-352]; G3V9J1 [184-190]; Q6IE52 [340-346]; M0R5V7 [255-261]; P14046 [346-352]	1	909.556
		FALSE	High	[K].LTYSVPYGR.[E]			0.242504	0.00740816	1	1	1	G3V9J1	G3V9J1 [492-500]	0	1055.55
		FALSE	High	[R].YILNIK.[V]			0.255588	0.00906558	1	1	31	G3V9J1	G3V9J1 [253-258]	0	763.471
FALSE	High	Master Protein	-2.21201e+18	99	P08932	T-kininogen 2 OS=Rattus norvegicus OX=10116 PE=1 SV=2	MKLITILLLCSRLLPSLAQEEGAQEMDCNDETVFQAVDTALKKYNAELESGNQFLLYRVTEGTKKDGAETLYSFKYQIKEGNCSVQSGLTWQDCDFKDAEEAATGECTTTLGKKENKFSVATQICNITPGKGPKKTEEDLCVGCFQPIPMDSSDLKPVLKHAVEHFNNNTKHTHLFALTEVKSAHSQVVAGMNYKIIYSIVQTNCSKEDFPFLREDCVPLPYGDHGECRGHTYVDIHNTIAGFSQSCDLYPGDDLFSLLPKKCFGCPKNIPVDSPELKEALGHSIAQLNAQHNHLFYFKIDTVKKATSQVVAGTKYVIEFIARETNCSKQTNTELTADCETKHLGQSLNCNANVYMRPWENKVVPTVRCQALDMMISRPPGFSPFRLVQVQETKEGTTR…	>sp|P08932|KNT2_RAT T-kininogen 2 OS=Rattus norvegicus OX=10116 PE=1 SV=2	0	202.433	0	66.7442	28	626	0	11	1	430	47.7	6.35		4.00926e+07	5.99029e+07	6.05565e+07	4.95203e+07	5.00136e+07	4.86197e+07	5.28653e+07	4.78688e+07	7.08359e+07	4.34098e+07	8.18135e+07	1.21523e+08	2.26171e+07	6.74955e+07	9.89677e+07	6.64251e+07	4.80365e+07	4.43773e+07	5.77168e+07	5.58551e+07	8.1513e+07	6.06797e+07	3.66674e+07	6.58524e+07	2.20045e+07	5.95847e+07	8.00029e+07	4.17165e+07
	Checked	Protein Group ID	# Proteins	# Unique Peptides	# Peptides	# PSMs	Group Description
	FALSE	99	3	11	28	626	[Master Protein] T-kininogen 2 OS=Rattus norvegicus OX=10116 PE=1 SV=2
		Checked	Confidence	Annotated Sequence	Modifications	Modifications in Master Proteins	Qvality PEP	Qvality q-value	# Protein Groups	# Proteins	# PSMs	Master Protein Accessions	Positions in Master Proteins	# Missed Cleavages	Theo. MH+ [Da]
		FALSE	High	[K].HTHLFALTEVK.[S]			0.000746296	0	1	5	17	P08932	P08932 [172-182]	0	1295.71
		FALSE	High	[K].NIPVDSPELKEALGHSIAQLNAQHNHLFYFK.[I]			0.000145099	0	1	5	13	P08932	P08932 [269-299]	1	3530.82
		FALSE	High	[R].GHTYVDIHNTIAGFSQSCDLYPGDDLFSLLPK.[K]	1xCarbamidomethyl [C18]		4.92442e-07	0	1	4	17	P08932	P08932 [230-261]	0	3580.71
		FALSE	High	[R].LVQVQETKEGTTR.[L]			0.000226591	0	1	2	2	P08932	P08932 [387-399]	1	1488.8
		FALSE	High	[R].VTEGTKKDGAETLYSFK.[Y]			0.0146227	0	2	6	4	P08932; P01048	P08932 [59-75]; P01048 [59-75]	2	1873.95
		FALSE	High	[R].LLNSCEYKGR.[L]	1xCarbamidomethyl [C5]		0.00156568	0	2	3	19	P08932; P01048	P08932 [400-409]; P01048 [400-409]	1	1239.62
		FALSE	High	[K].KDGAETLYSFK.[Y]			0.000214034	0	2	6	2	P08932; P01048	P08932 [65-75]; P01048 [65-75]	1	1258.63
		FALSE	High	[R].LLNSCEYK.[G]	1xCarbamidomethyl [C5]		0.0219492	0	2	3	60	P08932; P01048	P08932 [400-407]; P01048 [400-407]	0	1026.49
		FALSE	High	[K].SAHSQVVAGMNYK.[I]			0.000260625	0	2	6	41	P08932; P01048	P08932 [183-195]; P01048 [183-195]	0	1391.67
		FALSE	High	[R].EDCVPLPYGDHGECR.[G]	2xCarbamidomethyl [C3; C14]		0.00454984	0	1	4	17	P08932	P08932 [215-229]	0	1803.74
		FALSE	High	[K].ATSQVVAGTK.[Y]			0.00598509	0	2	6	44	P08932; P08934	P08932 [306-315]; P08934 [307-316]	0	961.531
		FALSE	High	[K].KCFGCPK.[N]	2xCarbamidomethyl [C2; C5]		0.0457621	0	1	5	32	P08932	P08932 [262-268]	1	896.412
		FALSE	High	[K].KATSQVVAGTK.[Y]			3.86966e-05	0	2	6	44	P08932; P08934	P08932 [305-315]; P08934 [306-316]	1	1089.63
		FALSE	High	[K].QTNTELTADCETK.[H]	1xCarbamidomethyl [C10]		0.000453787	0	1	5	31	P08932	P08932 [330-342]	0	1510.67
		FALSE	High	[R].LVQVQETK.[E]			0.0521852	0	1	5	31	P08932	P08932 [387-394]	0	944.541
		FALSE	High	[K].EALGHSIAQLNAQHNHLFYFK.[I]			0.000215146	0	2	6	36	P08932; P01048	P08932 [279-299]; P01048 [279-299]	0	2438.24
		FALSE	High	[K].FSVATQICNITPGK.[G]	1xCarbamidomethyl [C8]		0.00049047	0	2	6	18	P08932; P01048	P08932 [118-131]; P01048 [118-131]	0	1535.79
		FALSE	High	[K].YNAELESGNQFLLYR.[V]			5.17281e-05	0	1	5	37	P08932	P08932 [44-58]	0	1816.89
		FALSE	High	[K].YVIEFIAR.[E]			0.0283566	0	2	6	26	P08932; P08934	P08932 [316-323]; P08934 [317-324]	0	1010.57
		FALSE	High	[K].KTEEDLCVGCFQPIPMDSSDLKPVLK.[H]	2xCarbamidomethyl [C7; C10]		1.00559e-05	0	2	6	6	P08932; P01048	P08932 [135-160]; P01048 [135-160]	1	3006.46
		FALSE	High	[K].DGAETLYSFK.[Y]			0.00454984	0	2	6	20	P08932; P01048	P08932 [66-75]; P01048 [66-75]	0	1130.54
		FALSE	High	[K].HLGQSLNCNANVYMRPWENK.[V]	1xCarbamidomethyl [C8]		3.6933e-05	0	2	6	5	P08932; P01048	P08932 [343-362]; P01048 [343-362]	0	2431.14
		FALSE	High	[K].FSVATQICNITPGKGPK.[K]	1xCarbamidomethyl [C8]		5.45516e-06	0	2	6	28	P08932; P01048	P08932 [118-134]; P01048 [118-134]	1	1817.96
		FALSE	High	[K].ENKFSVATQICNITPGKGPK.[K]	1xCarbamidomethyl [C11]		0.0471726	0	2	6	8	P08932; P01048	P08932 [115-134]; P01048 [115-134]	2	2189.14
		FALSE	High	[R].CQALDMMISRPPGFSPFR.[L]	1xCarbamidomethyl [C1]		0.000182265	0	2	2	33	P08932; P01048	P08932 [369-386]; P01048 [369-386]	0	2110
		FALSE	High	[K].CFGCPK.[N]	2xCarbamidomethyl [C1; C4]		0.166287	0.00224961	1	5	26	P08932	P08932 [263-268]	0	768.317
		FALSE	High	[KR].NIPVDSPELK.[E]			0.176662	0.00260022	2	6	18	P08932; P08934	P08932 [269-278]; P08934 [270-279]	0	1111.6
		FALSE	High	[K].EDFPFLR.[E]			0.213107	0.00508811	1	5	9	P08932	P08932 [208-214]	0	923.462
FALSE	High	Master Protein	-8.87883e+18	7	A0A0G2K896	Similar to RIKEN cDNA 1300017J02 OS=Rattus norvegicus OX=10116 GN=RGD1310507 PE=1 SV=1	MRLFVCVLLCVGTLGLCLAVPEKTIRWCIVSDHEATKCSSFRDNMKKVLPAGGPAVACVRKTSHLECIRDISANKIDAVTVDGALVAEADLPHHSLKPIMAEYYGSKDDPQTHYYVVAVVKKGTGFQLNQLQGKKSCHASLGWSAGWYVPLSVLLPSGSRETAAATFFSSSCVPCADGKMFPRLCQLCSGKGTDKCSCSSGEPYFGYWGALKCLQDGTGDVSFVRHLTVFEVMPRKADRDQYELLCPDNTRRPVDEYEQCYLARVPSHVVVARSVDGKEDSIQELLRVAQEHFGKDKSSTFQLFGSPHGKDLLFTDAACGLLRVPPKMDIGLYLGYELLSAIRNLKRGSEDSRRVKWCAVGQQERAKCDHWSAVSGGALACATEETPEDCIAAVMKGEA…	>tr|A0A0G2K896|A0A0G2K896_RAT Similar to RIKEN cDNA 1300017J02 OS=Rattus norvegicus OX=10116 GN=RGD1310507 PE=1 SV=1	0	197.77	0	58	34	674	6	33	1	700	76.7	6.96		1.74353e+07	1.70005e+07	1.73527e+07	1.69079e+07	3.0339e+07	3.63555e+07	3.46212e+07	3.36646e+07	4.6141e+07	3.20392e+07	3.42975e+07	6.70081e+07	2.056e+07	2.87301e+07	4.82073e+07	4.13623e+07	3.87882e+07	4.44953e+07	6.43625e+07	4.40859e+07	7.3494e+07	5.0627e+07	7.18199e+07	3.44568e+07	3.98516e+07	5.76431e+07	9.12085e+07	3.31233e+07
	Checked	Protein Group ID	# Proteins	# Unique Peptides	# Peptides	# PSMs	Group Description
	FALSE	7	3	33	34	674	[Master Protein] Similar to RIKEN cDNA 1300017J02 OS=Rattus norvegicus OX=10116 GN=RGD1310507 PE=1 SV=1
		Checked	Confidence	Annotated Sequence	Modifications	Modifications in Master Proteins	Qvality PEP	Qvality q-value	# Protein Groups	# Proteins	# PSMs	Master Protein Accessions	Positions in Master Proteins	# Missed Cleavages	Theo. MH+ [Da]
		FALSE	High	[K].CVNAALEGYYVVAVVK.[K]	1xCarbamidomethyl [C1]		0.00580222	0	1	2	3	A0A0G2K896	A0A0G2K896 [438-453]	0	1754.91
		FALSE	High	[K].CLQDGTGDVSFVR.[H]	1xCarbamidomethyl [C1]		0.000124849	0	1	2	23	A0A0G2K896	A0A0G2K896 [213-225]	0	1453.67
		FALSE	High	[R].QCLSSELLDACTFHKH.[-]	2xCarbamidomethyl [C2; C11]		3.39938e-05	0	1	1	15	A0A0G2K896	A0A0G2K896 [685-700]	1	1945.89
		FALSE	High	[K].HPTVLQNTDGKNPESWAK.[G]			0.00962885	0	1	2	5	A0A0G2K896	A0A0G2K896 [557-574]	1	2022
		FALSE	High	[K].DLLFTDAACGLLR.[V]	1xCarbamidomethyl [C9]		0.000734784	0	1	2	34	A0A0G2K896	A0A0G2K896 [311-323]	0	1464.75
		FALSE	High	[K].KSCHASLGWSAGWYVPLSVLLPSGSR.[E]	1xCarbamidomethyl [C3]		0.02457	0	1	2	21	A0A0G2K896	A0A0G2K896 [135-160]	1	2815.43
		FALSE	High	[K].CVNAALEGYYVVAVVKK.[S]	1xCarbamidomethyl [C1]		0.0798057	0	1	2	6	A0A0G2K896	A0A0G2K896 [438-454]	1	1883.01
		FALSE	High	[K].DLLFSDDTECLSNLQNK.[A]	1xCarbamidomethyl [C10]		0.0071724	0	1	2	13	A0A0G2K896	A0A0G2K896 [649-665]	0	2011.93
		FALSE	High	[K].SCHASLGWSAGWYVPLSVLLPSGSR.[E]	1xCarbamidomethyl [C2]		0.000134943	0	1	2	4	A0A0G2K896	A0A0G2K896 [136-160]	0	2687.34
		FALSE	High	[K].CSCSSGEPYFGYWGALK.[C]	2xCarbamidomethyl [C1; C3]		0.00353063	0	1	2	4	A0A0G2K896	A0A0G2K896 [196-212]	0	1968.83
		FALSE	High	[K].GEADAVNLDGGFAYIAGHCGLVPGLGENYLSPHSSER.[L]	1xCarbamidomethyl [C19]		6.80811e-05	0	1	2	11	A0A0G2K896	A0A0G2K896 [397-433]	0	3829.79
		FALSE	High	[K].SSTFQLFGSPHGK.[D]			0.0428448	0	1	2	7	A0A0G2K896	A0A0G2K896 [298-310]	0	1392.69
		FALSE	High	[K].KSDVGITWNSLQGK.[K]			0.0174191	0	1	2	1	A0A0G2K896	A0A0G2K896 [454-467]	1	1532.81
		FALSE	High	[K].KSDVGITWNSLQGKK.[S]			0.0169769	0	1	2	1	A0A0G2K896	A0A0G2K896 [454-468]	2	1660.9
		FALSE	High	[K].SSTFQLFGSPHGKDLLFTDAACGLLR.[V]	1xCarbamidomethyl [C22]		0.000158464	0	1	2	10	A0A0G2K896	A0A0G2K896 [298-323]	1	2838.42
		FALSE	High	[R].KADRDQYELLCPDNTR.[R]	1xCarbamidomethyl [C11]		0.00695335	0	1	1	10	A0A0G2K896	A0A0G2K896 [236-251]	2	1993.94
		FALSE	High	[R].WCIVSDHEATK.[C]	1xCarbamidomethyl [C2]		0.00158199	0	1	2	21	A0A0G2K896	A0A0G2K896 [27-37]	0	1345.62
		FALSE	High	[K].HEDFELLCLDGTR.[K]	1xCarbamidomethyl [C8]		0.0129883	0	1	2	14	A0A0G2K896	A0A0G2K896 [578-590]	0	1604.74
		FALSE	High	[K].WCAVGQQER.[A]	1xCarbamidomethyl [C2]		0.00677591	0	1	2	26	A0A0G2K896	A0A0G2K896 [357-365]	0	1133.52
		FALSE	High	[K].VLPAGGPAVACVR.[K]	1xCarbamidomethyl [C11]		0.0025611	0	1	2	39	A0A0G2K896	A0A0G2K896 [48-60]	0	1266.7
		FALSE	High	[R].RPVDEYEQCYLAR.[V]	1xCarbamidomethyl [C9]		0.00319986	0	1	1	21	A0A0G2K896	A0A0G2K896 [252-264]	0	1698.79
		FALSE	High	[R].KPVTEAQNCHLDR.[V]	1xCarbamidomethyl [C9]		7.5226e-06	0	1	2	4	A0A0G2K896	A0A0G2K896 [591-603]	0	1567.76
		FALSE	High	[R].KTSHLECIR.[D]	1xCarbamidomethyl [C7]		0.0130555	0	1	2	31	A0A0G2K896	A0A0G2K896 [61-69]	1	1143.59
		FALSE	High	[RK].VAQEHFGK.[DG]			0.060984	0	2	3	74	A0A0G2K896; P12346	A0A0G2K896 [288-295]; P12346 [288-295]	0	915.468
		FALSE	High	[R].VAQEHFGKDK.[S]			0.0356797	0	1	1	23	A0A0G2K896	A0A0G2K896 [288-297]	1	1158.59
		FALSE	High	[R].VPNHAVFSR.[K]			0.00504589	0	1	2	28	A0A0G2K896	A0A0G2K896 [604-612]	0	1026.55
		FALSE	High	[R].LCQLCSGK.[G]	2xCarbamidomethyl [C2; C5]		0.0115355	0	1	2	59	A0A0G2K896	A0A0G2K896 [184-191]	0	965.454
		FALSE	High	[R].VPSHVVVAR.[S]			0.00393607	0	1	1	59	A0A0G2K896	A0A0G2K896 [265-273]	0	963.573
		FALSE	High	[R].ETAAATFFSSSCVPCADGK.[M]	2xCarbamidomethyl [C12; C15]		0.000690483	0	1	2	16	A0A0G2K896	A0A0G2K896 [161-179]	0	2005.86
		FALSE	High	[K].GLKHEDFELLCLDGTR.[K]	1xCarbamidomethyl [C11]		0.00366092	0	1	2	11	A0A0G2K896	A0A0G2K896 [575-590]	1	1902.94
		FALSE	High	[R].SVDGKEDSIQELLR.[V]			0.000600327	0	1	1	36	A0A0G2K896	A0A0G2K896 [274-287]	1	1588.82
		FALSE	High	[K].GTGFQLNQLQGK.[K]			0.00445663	0	1	2	31	A0A0G2K896	A0A0G2K896 [123-134]	0	1290.68
		FALSE	High	[K].DKVDFVQR.[M]			0.126286	0.00156677	1	2	12	A0A0G2K896	A0A0G2K896 [614-621]	1	1006.53
		FALSE	High	[K].MDIGLYLGYELLSAIR.[N]			0.25007	0.00840655	1	2	1	A0A0G2K896	A0A0G2K896 [328-343]	0	1826.97
FALSE	High	Master Protein	-2.18201e+18	100	G3V615	Complement factor B OS=Rattus norvegicus OX=10116 GN=Cfb PE=1 SV=1	MTMEGPQLCLVLLVLGLSSGGVSATPVLEARPQVSCSLEGVEIKGGSFQLLQDGQALEYLCPSGFYPYPVQTRTCKSTGSWSVLQTRDQKIVKKAECRAIRCPRPQDFENGEFWPRSPYYNLSDQISFQCYDGYTLRGSANRTCQENGRWDGQTAICDDGAGYCPNPGIPIGTRKVGSQYRLEDTVTYHCSRGLVLRGSQQRRCQEGGSWSGTEPSCQDSFMYDSPQEVAEAFLSSLTETIEGADAEDGHSPGEQQKRKIILDPSGSMNIYMVLDGSDSIGASNFTGAKRCLANLIEKVASYGVKPRYGLVTYATVPKVLVRVSEERSSDADWVTEKLNQISYEDHKLKSGTNTKKALQAVYSMMSWPGDAPPEGWNRTRHVIIIMTDGLHNMGGDPVT…	>tr|G3V615|G3V615_RAT Complement factor B OS=Rattus norvegicus OX=10116 GN=Cfb PE=1 SV=1	0	193.923	0	48.3617	35	581	1	35	1	763	85.3	6.96		2.97391e+07	2.98133e+07	2.20194e+07	2.68081e+07	4.14412e+07	4.86358e+07	3.51204e+07	4.36604e+07	7.27949e+07	5.22363e+07	4.29856e+07	7.92797e+07	3.78756e+07	3.68795e+07	6.27543e+07	4.31876e+07	5.34366e+07	7.86499e+07	8.35423e+07	7.22431e+07	1.14581e+08	7.44882e+07	1.38604e+08	5.9855e+07	6.58404e+07	6.19146e+07	1.04521e+08	4.25649e+07
	Checked	Protein Group ID	# Proteins	# Unique Peptides	# Peptides	# PSMs	Group Description
	FALSE	100	1	35	35	581	[Master Protein] Complement factor B OS=Rattus norvegicus OX=10116 GN=Cfb PE=1 SV=1
		Checked	Confidence	Annotated Sequence	Modifications	Modifications in Master Proteins	Qvality PEP	Qvality q-value	# Protein Groups	# Proteins	# PSMs	Master Protein Accessions	Positions in Master Proteins	# Missed Cleavages	Theo. MH+ [Da]
		FALSE	High	[R].FLCTGGVDPYADPNTCKGDSGGPLIVHKR.[S]	2xCarbamidomethyl [C3; C16]		8.96038e-05	0	1	3	1	G3V615	G3V615 [679-707]	2	3131.5
		FALSE	High	[R].CLANLIEK.[V]	1xCarbamidomethyl [C1]		0.013605	0	1	3	27	G3V615	G3V615 [291-298]	0	960.518
		FALSE	High	[K].VASEVVTPR.[F]			0.00943198	0	1	3	12	G3V615	G3V615 [670-678]	0	957.536
		FALSE	High	[R].ALRLPQTATCK.[Q]	1xCarbamidomethyl [C10]		0.00595422	0	1	3	5	G3V615	G3V615 [605-615]	1	1258.69
		FALSE	High	[K].ALFVSEEGKK.[L]			0.0437226	0	1	3	25	G3V615	G3V615 [629-638]	1	1107.6
		FALSE	High	[R].FIQVGVISWGVVDVCKDPR.[R]	1xCarbamidomethyl [C15]		0.000110819	0	1	3	26	G3V615	G3V615 [710-728]	1	2174.14
		FALSE	High	[K].KAEGISEFYDYDVALIK.[L]			0.000603446	0	1	3	21	G3V615	G3V615 [564-580]	1	1960.99
		FALSE	High	[R].DLEIEEVLFHPNYDINGK.[K]			5.23359e-06	0	1	3	31	G3V615	G3V615 [546-563]	0	2145.05
		FALSE	High	[K].KNNEQHVFK.[V]			0.0254671	0	1	3	25	G3V615	G3V615 [445-453]	1	1143.59
		FALSE	High	[R].KNPREDYLDVYVFGVGPLVDPVNINALASK.[K]			0.000162624	0	1	3	16	G3V615	G3V615 [415-444]	2	3302.74
		FALSE	High	[R].DFHINLFQVLPWLK.[E]			0.00172764	0	1	3	32	G3V615	G3V615 [739-752]	0	1769.97
		FALSE	High	[R].EDYLDVYVFGVGPLVDPVNINALASK.[K]			0.0265318	0	1	3	4	G3V615	G3V615 [419-444]	0	2807.45
		FALSE	High	[R].LPQTATCK.[Q]	1xCarbamidomethyl [C7]		0.039502	0	1	3	2	G3V615	G3V615 [608-615]	0	918.471
		FALSE	High	[R].DATKAQGYEK.[V]			0.012209	0	1	3	7	G3V615	G3V615 [658-667]	1	1110.54
		FALSE	High	[K].VKDMEDLENVFYK.[M]			0.0166311	0	1	3	1	G3V615	G3V615 [454-466]	1	1629.78
		FALSE	High	[K].SLGLCGMVWEHQK.[G]	1xCarbamidomethyl [C5]		0.0337342	0	1	3	2	G3V615	G3V615 [473-485]	0	1544.73
		FALSE	High	[K].LNQISYEDHK.[L]			0.0274995	0	1	3	2	G3V615	G3V615 [338-347]	0	1246.61
		FALSE	High	[R].FLCTGGVDPYADPNTCKGDSGGPLIVHK.[R]	2xCarbamidomethyl [C3; C16]		0.00127923	0	1	3	8	G3V615	G3V615 [679-706]	1	2975.4
		FALSE	High	[K].STGSWSVLQTR.[D]			0.00208184	0	1	1	11	G3V615	G3V615 [77-87]	0	1221.62
		FALSE	High	[R].SSDADWVTEK.[L]			0.00285534	0	1	3	44	G3V615	G3V615 [328-337]	0	1137.51
		FALSE	High	[K].ISVTRPLK.[G]			0.0217251	0	1	3	28	G3V615	G3V615 [498-505]	0	913.583
		FALSE	High	[K].VKVASEVVTPR.[F]			0.00266944	0	1	3	5	G3V615	G3V615 [668-678]	1	1184.7
		FALSE	High	[K].NNEQHVFK.[V]			0.02457	0	1	3	5	G3V615	G3V615 [446-453]	0	1015.5
		FALSE	High	[R].LEDTVTYHCSR.[G]	1xCarbamidomethyl [C9]		0.000642163	0	1	3	37	G3V615	G3V615 [182-192]	0	1380.62
		FALSE	High	[K].VASYGVKPR.[Y]			0.00163194	0	1	3	34	G3V615	G3V615 [299-307]	0	976.557
		FALSE	High	[R].CPRPQDFENGEFWPR.[S]	1xCarbamidomethyl [C1]		0.00275369	0	1	3	33	G3V615	G3V615 [102-116]	0	1934.86
		FALSE	High	[R].WDGQTAICDDGAGYCPNPGIPIGTR.[K]	2xCarbamidomethyl [C8; C15]		0.000511232	0	1	3	24	G3V615	G3V615 [150-174]	0	2691.19
		FALSE	High	[R].SSDADWVTEKLNQISYEDHK.[L]			4.96271e-05	0	1	3	18	G3V615	G3V615 [328-347]	1	2365.09
		FALSE	High	[R].YGLVTYATVPK.[V]			0.00210352	0	1	3	38	G3V615	G3V615 [308-318]	0	1211.67
		FALSE	High	[K].LKYSQTLRPICLPCTEGTTR.[A]	2xCarbamidomethyl [C11; C14]		0.0115355	0	1	3	6	G3V615	G3V615 [585-604]	1	2394.23
		FALSE	High	[R].TCQENGR.[W]	1xCarbamidomethyl [C2]		0.120348	0.00118223	1	3	21	G3V615	G3V615 [143-149]	0	864.363
		FALSE	High	[K].MIDETK.[S]			0.175844	0.00224961	1	3	14	G3V615	G3V615 [467-472]	0	736.355
		FALSE	High	[K].VGSQYRLEDTVTYHCSR.[G]	1xCarbamidomethyl [C15]		0.184169	0.00260022	1	3	1	G3V615	G3V615 [176-192]	1	2070.97
		FALSE	High	[R].DLLDIGR.[D]			0.213107	0.00508811	1	3	13	G3V615	G3V615 [406-412]	0	801.446
		FALSE	High	[R].KVGSQYR.[L]			0.238264	0.00740816	1	3	2	G3V615	G3V615 [175-181]	1	837.458
FALSE	High	Master Protein	-2.85618e+18	87	A0A0G2K9B1	Serine protease inhibitor A3N OS=Rattus norvegicus OX=10116 GN=LOC299282 PE=1 SV=1	VAFIAVLWNIKAGVCPAVLCCTDGTLGEDTLFHEDQDKGTQLDSLTLASINTDFAFSLYKKLALRNPDKNVVFSPLSISAALAVVSLGAKGNSMEEILEGLKFNLTETPETEIHRGFGHLLQRLSQPRDEIQISTGNALFIEKRLQVLAEFQEKAKALYQAEAFTADFQQSREAKKLINDYVSKQTQGKIQGLITNLAKKTSMVLVNYIYFKGKWKVPFDPRDTFQSEFYSGKRRPVKVPMMKLEDLTTPYVRDEELNCTVVELKYTGNASALFILPDQGKMQQVEASLQPETLRRWKDSLRPSMIDELYLPKFSISADYNLEDVLPELGIKEVFSTQADLSGITGDKDLMVSQVVHKAVLDVAETGTEAAAATGVKFVPMSAKLDPLIIAFDRPFLMI…	>tr|A0A0G2K9B1|A0A0G2K9B1_RAT Serine protease inhibitor A3N OS=Rattus norvegicus OX=10116 GN=LOC299282 PE=1 SV=1	0	191.919	0	52.0833	25	455	0	25	1	432	48.3	5.57		3.40267e+07	3.15706e+07	3.08681e+07	3.02368e+07	6.2989e+07	5.80882e+07	4.69443e+07	5.2498e+07	9.2407e+07	6.49795e+07	7.24863e+07	1.13247e+08	4.62558e+07	6.60843e+07	8.91685e+07	8.66334e+07	7.33512e+07	1.50186e+08	1.40098e+08	9.10857e+07	9.88957e+07	3.46476e+07	8.31327e+07	2.98244e+07	4.06121e+07	7.87667e+07	8.26821e+07	3.88234e+07
	Checked	Protein Group ID	# Proteins	# Unique Peptides	# Peptides	# PSMs	Group Description
	FALSE	87	4	25	25	455	[Master Protein] Serine protease inhibitor A3N OS=Rattus norvegicus OX=10116 GN=LOC299282 PE=1 SV=1
		Checked	Confidence	Annotated Sequence	Modifications	Modifications in Master Proteins	Qvality PEP	Qvality q-value	# Protein Groups	# Proteins	# PSMs	Master Protein Accessions	Positions in Master Proteins	# Missed Cleavages	Theo. MH+ [Da]
		FALSE	High	[R].DTFQSEFYSGK.[R]			0.00333518	0	1	5	18	A0A0G2K9B1	A0A0G2K9B1 [223-233]	0	1308.57
		FALSE	High	[K].LINDYVSK.[Q]			0.0277823	0	1	4	19	A0A0G2K9B1	A0A0G2K9B1 [177-184]	0	951.515
		FALSE	High	[K].IQGLITNLAK.[K]			0.00366092	0	1	4	9	A0A0G2K9B1	A0A0G2K9B1 [190-199]	0	1070.66
		FALSE	High	[K].TSMVLVNYIYFK.[G]			0.0238261	0	1	5	8	A0A0G2K9B1	A0A0G2K9B1 [201-212]	0	1477.78
		FALSE	High	[K].AVLDVAETGTEAAAATGVK.[FL]			1.15815e-06	0	1	7	36	A0A0G2K9B1	A0A0G2K9B1 [359-377]	0	1773.92
		FALSE	High	[R].DEIQISTGNALFIEK.[R]			0.00144112	0	1	4	9	A0A0G2K9B1	A0A0G2K9B1 [129-143]	0	1677.87
		FALSE	High	[R].WKDSLRPSMIDELYLPK.[F]			0.00993186	0	1	5	1	A0A0G2K9B1	A0A0G2K9B1 [297-313]	1	2091.09
		FALSE	High	[K].NVVFSPLSISAALAVVSLGAK.[G]			4.71204e-05	0	1	4	36	A0A0G2K9B1	A0A0G2K9B1 [70-90]	0	2043.18
		FALSE	High	[K].LALRNPDKNVVFSPLSISAALAVVSLGAK.[G]			1.57038e-05	0	1	4	18	A0A0G2K9B1	A0A0G2K9B1 [62-90]	2	2950.71
		FALSE	High	[R].NPDKNVVFSPLSISAALAVVSLGAK.[G]			2.66792e-06	0	1	4	32	A0A0G2K9B1	A0A0G2K9B1 [66-90]	1	2497.4
		FALSE	High	[R].LSQPRDEIQISTGNALFIEK.[R]			0.000166893	0	1	4	3	A0A0G2K9B1	A0A0G2K9B1 [124-143]	1	2259.2
		FALSE	High	[K].AKALYQAEAFTADFQQSR.[E]			0.00824649	0	1	4	5	A0A0G2K9B1	A0A0G2K9B1 [155-172]	1	2045.01
		FALSE	High	[R].LQVLAEFQEK.[A]			0.00720957	0	1	4	20	A0A0G2K9B1	A0A0G2K9B1 [145-154]	0	1204.66
		FALSE	High	[K].FSISADYNLEDVLPELGIK.[E]			0.00300709	0	1	5	14	A0A0G2K9B1	A0A0G2K9B1 [314-332]	0	2123.09
		FALSE	High	[K].KLINDYVSK.[Q]			0.0015902	0	1	4	34	A0A0G2K9B1	A0A0G2K9B1 [176-184]	1	1079.61
		FALSE	High	[R].GFGHLLQR.[L]			0.0198075	0	1	4	37	A0A0G2K9B1	A0A0G2K9B1 [116-123]	0	927.516
		FALSE	High	[R].LSQPRDEIQISTGNALFIEKR.[L]			9.17217e-07	0	1	4	20	A0A0G2K9B1	A0A0G2K9B1 [124-144]	2	2415.3
		FALSE	High	[K].DSLRPSMIDELYLPK.[F]			0.00117137	0	1	5	12	A0A0G2K9B1	A0A0G2K9B1 [299-313]	0	1776.92
[truncated: 1,805 more rows]
[truncated: 9 more columns]
